# Supplementary material for: A Vulnerability Analysis for the Management of and Response to the COVID-19 Epidemic in the Second Most Populous State in Brazil
Source: Front Public Health. 2021 Apr 13;9:586670. doi: 10.3389/fpubh.2021.586670 (PMC8076526; doi:10.3389/fpubh.2021.586670)
Supplement: Supplementary file 1 [file Table_1.XLSX]

## Sheet: Planilha1
Demographic indicators ranking
Ranking position	Code	City	Mesorregion	Estimated population	Ind MC	Group
1	3108255	BONITO DE MINAS	NORTE DE MINAS	11230	-0.9906	1
2	3132008	ITACAMBIRA	NORTE DE MINAS	5385	-0.9906	1
3	3127339	GAMELEIRAS	NORTE DE MINAS	5109	-0.9706	1
4	3117836	CÔNEGO MARINHO	NORTE DE MINAS	7642	-0.9460	1
5	3127800	GRÃO MOGOL	NORTE DE MINAS	15836	-0.9084	1
6	3142254	MIRAVÂNIA	NORTE DE MINAS	4888	-0.8768	1
7	3150570	PINTÓPOLIS	NORTE DE MINAS	7507	-0.8732	1
8	3146552	PAI PEDRO	NORTE DE MINAS	6089	-0.8721	1
9	3157377	SANTA CRUZ DE SALINAS	NORTE DE MINAS	4142	-0.8715	1
10	3165909	SENADOR MODESTINO GONÇALVES	JEQUITINHONHA	4156	-0.8638	1
11	3156502	RUBELITA	NORTE DE MINAS	5995	-0.8586	1
12	3160454	SANTO ANTÔNIO DO RETIRO	NORTE DE MINAS	7277	-0.8539	1
13	3129103	GURINHATÃ	TRIÂNGULO MINEIRO/ALTO PARANAÍBA	5639	-0.8539	1
14	3144656	NINHEIRA	NORTE DE MINAS	10295	-0.8368	1
15	3132800	ITAMBÉ DO MATO DENTRO	METROPOLITANA DE BELO HORIZONTE	2081	-0.8275	1
16	3127073	FRUTA DE LEITE	NORTE DE MINAS	5369	-0.8251	1
17	3106101	BELMIRO BRAGA	ZONA DA MATA	3429	-0.8222	1
18	3130655	INDAIABIRA	NORTE DE MINAS	7351	-0.8157	1
19	3158508	SANTANA DE PIRAPAMA	METROPOLITANA DE BELO HORIZONTE	7642	-0.8005	1
20	3143450	MONTEZUMA	NORTE DE MINAS	8249	-0.7993	1
21	3126802	FREI GASPAR	VALE DO MUCURI	5880	-0.7934	1
22	3116902	COMENDADOR GOMES	TRIÂNGULO MINEIRO/ALTO PARANAÍBA	3111	-0.7928	1
23	3166956	SERRANÓPOLIS DE MINAS	NORTE DE MINAS	4781	-0.7852	1
24	3152170	PONTO DOS VOLANTES	JEQUITINHONHA	12121	-0.7793	1
25	3170529	URUCUIA	NORTE DE MINAS	16865	-0.7758	1
26	3111150	CAMPO AZUL	NORTE DE MINAS	3817	-0.7723	1
27	3153202	PRESIDENTE JUSCELINO	CENTRAL MINEIRA	3641	-0.7711	1
28	3166105	SENHORA DO PORTO	VALE DO RIO DOCE	3523	-0.7711	1
29	3136520	JOSÉ GONÇALVES DE MINAS	JEQUITINHONHA	4501	-0.7617	1
30	3126752	FRANCISCÓPOLIS	VALE DO MUCURI	5391	-0.7582	1
31	3140852	MATIAS CARDOSO	NORTE DE MINAS	11157	-0.7471	1
32	3116159	CHAPADA GAÚCHA	NORTE DE MINAS	13680	-0.7435	1
33	3155603	RIO PARDO DE MINAS	NORTE DE MINAS	30914	-0.7406	1
34	3162252	SÃO JOÃO DA LAGOA	NORTE DE MINAS	4915	-0.7388	1
35	3145455	OLHOS-D'ÁGUA	NORTE DE MINAS	6096	-0.7371	1
36	3108503	BOTUMIRIM	NORTE DE MINAS	6319	-0.7265	1
37	3102407	ALVORADA DE MINAS	METROPOLITANA DE BELO HORIZONTE	3606	-0.7248	1
38	3134004	ITINGA	JEQUITINHONHA	14990	-0.7224	1
39	3154507	RIACHO DOS MACHADOS	NORTE DE MINAS	9481	-0.7212	1
40	3170602	VARGEM BONITA	OESTE DE MINAS	2153	-0.7171	1
41	3122470	DOM BOSCO	NOROESTE DE MINAS	3677	-0.7095	1
42	3128600	GUARDA-MOR	NOROESTE DE MINAS	6580	-0.7042	1
43	3160207	SANTO ANTÔNIO DO ITAMBÉ	METROPOLITANA DE BELO HORIZONTE	3838	-0.6995	1
44	3143153	MONTE FORMOSO	JEQUITINHONHA	4906	-0.6983	1
45	3135704	JEQUITIBÁ	METROPOLITANA DE BELO HORIZONTE	5211	-0.6978	1
46	3153004	PRATINHA	TRIÂNGULO MINEIRO/ALTO PARANAÍBA	3603	-0.6972	1
47	3108800	BRAÚNAS	VALE DO RIO DOCE	4801	-0.6960	1
48	3123106	DORES DE GUANHÃES	VALE DO RIO DOCE	5169	-0.6913	1
49	3157609	SANTA FÉ DE MINAS	NORTE DE MINAS	3846	-0.6901	1
50	3154457	RIACHINHO	NORTE DE MINAS	8136	-0.6878	1
51	3141306	MEDEIROS	OESTE DE MINAS	3802	-0.6854	1
52	3104700	ATALÉIA	VALE DO MUCURI	12868	-0.6854	1
53	3162401	SÃO JOÃO DA PONTE	NORTE DE MINAS	25165	-0.6737	1
54	3159506	SANTA RITA DO ITUETO	VALE DO RIO DOCE	5489	-0.6725	1
55	3120300	CRISTÁLIA	NORTE DE MINAS	5971	-0.6714	1
56	3162658	SÃO JOÃO DO PACUÍ	NORTE DE MINAS	4419	-0.6608	1
57	3115458	CATUJI	VALE DO MUCURI	6311	-0.6608	1
58	3125903	FERROS	METROPOLITANA DE BELO HORIZONTE	9820	-0.6579	1
59	3138104	LASSANCE	NORTE DE MINAS	6512	-0.6573	1
60	3171105	VERÍSSIMO	TRIÂNGULO MINEIRO/ALTO PARANAÍBA	3999	-0.6573	1
61	3170479	URUANA DE MINAS	NOROESTE DE MINAS	3264	-0.6537	1
62	3107208	BOCAINA DE MINAS	SUL/SUDOESTE DE MINAS	5090	-0.6491	1
63	3168200	TAPIRAÍ	OESTE DE MINAS	1875	-0.6444	1
64	3105202	BANDEIRA	JEQUITINHONHA	4795	-0.6438	1
65	3171030	VERDELÂNDIA	NORTE DE MINAS	9355	-0.6432	1
66	3104809	AUGUSTO DE LIMA	CENTRAL MINEIRA	4869	-0.6432	1
67	3147956	PATIS	NORTE DE MINAS	5972	-0.6420	1
68	3162450	SÃO JOÃO DAS MISSÕES	NORTE DE MINAS	13014	-0.6408	1
69	3145406	OLARIA	ZONA DA MATA	1747	-0.6397	1
70	3142502	MONJOLOS	CENTRAL MINEIRA	2220	-0.6385	1
71	3106804	BIAS FORTES	ZONA DA MATA	3379	-0.6373	1
72	3162708	SÃO JOÃO DO PARAÍSO	NORTE DE MINAS	23618	-0.6367	1
73	3168309	TAQUARAÇU DE MINAS	METROPOLITANA DE BELO HORIZONTE	4077	-0.6350	1
74	3100609	ÁGUA BOA	VALE DO RIO DOCE	13735	-0.6350	1
75	3101201	AIURUOCA	SUL/SUDOESTE DE MINAS	6003	-0.6344	1
76	3159001	SANTANA DO RIACHO	METROPOLITANA DE BELO HORIZONTE	4295	-0.6320	1
77	3170651	VARGEM GRANDE DO RIO PARDO	NORTE DE MINAS	5007	-0.6268	1
78	3130051	ICARAÍ DE MINAS	NORTE DE MINAS	11990	-0.6244	1
79	3153806	QUELUZITO	METROPOLITANA DE BELO HORIZONTE	1939	-0.6232	1
80	3117009	COMERCINHO	JEQUITINHONHA	6929	-0.6232	1
81	3136579	JOSENÓPOLIS	NORTE DE MINAS	4867	-0.6226	1
82	3156007	RIO VERMELHO	METROPOLITANA DE BELO HORIZONTE	12846	-0.6215	1
83	3104502	ARINOS	NOROESTE DE MINAS	17875	-0.6174	1
84	3143609	MORRO DA GARÇA	CENTRAL MINEIRA	2462	-0.6138	1
85	3136405	JOAQUIM FELÍCIO	CENTRAL MINEIRA	4695	-0.6115	1
86	3120151	CRISÓLITA	VALE DO MUCURI	6704	-0.6109	1
87	3170438	UNIÃO DE MINAS	TRIÂNGULO MINEIRO/ALTO PARANAÍBA	4304	-0.6068	1
88	3170305	UMBURATIBA	VALE DO MUCURI	2611	-0.6009	1
89	3126208	FORMOSO	NOROESTE DE MINAS	9562	-0.6009	1
90	3145356	NOVO ORIENTE DE MINAS	VALE DO MUCURI	10755	-0.5998	1
91	3157278	SANTA BÁRBARA DO MONTE VERDE	ZONA DA MATA	3150	-0.5957	1
92	3105707	BARRA LONGA	ZONA DA MATA	5131	-0.5915	1
93	3164308	SÃO ROQUE DE MINAS	OESTE DE MINAS	7051	-0.5904	1
94	3100500	AÇUCENA	VALE DO RIO DOCE	9470	-0.5898	1
95	3113800	CARMÉSIA	VALE DO RIO DOCE	2632	-0.5880	1
96	3117405	CONCEIÇÃO DE IPANEMA	VALE DO RIO DOCE	4574	-0.5880	1
97	3125408	FELÍCIO DOS SANTOS	JEQUITINHONHA	4753	-0.5857	1
98	3113008	CARAÍ	JEQUITINHONHA	23685	-0.5857	1
99	3166600	SERRA DA SAUDADE	CENTRAL MINEIRA	781	-0.5833	1
100	3119807	CÓRREGO DANTA	OESTE DE MINAS	3215	-0.5833	1
101	3103009	ANTÔNIO DIAS	VALE DO RIO DOCE	9318	-0.5810	1
102	3155108	RIO DO PRADO	JEQUITINHONHA	5150	-0.5786	1
103	3138351	LEME DO PRADO	JEQUITINHONHA	4918	-0.5775	1
104	3124401	ESPÍRITO SANTO DO DOURADO	SUL/SUDOESTE DE MINAS	4692	-0.5751	1
105	3164209	SÃO ROMÃO	NORTE DE MINAS	12337	-0.5734	1
106	3145307	NOVO CRUZEIRO	JEQUITINHONHA	31331	-0.5716	1
107	3145802	ONÇA DE PITANGUI	METROPOLITANA DE BELO HORIZONTE	3148	-0.5716	1
108	3110400	CAMACHO	OESTE DE MINAS	2901	-0.5681	1
109	3163508	SÃO JOSÉ DO JACURI	VALE DO RIO DOCE	6453	-0.5681	1
110	3126950	FREI LAGONEGRO	VALE DO RIO DOCE	3478	-0.5681	1
111	3145372	NOVORIZONTE	NORTE DE MINAS	5299	-0.5628	1
112	3137007	LADAINHA	VALE DO MUCURI	18111	-0.5610	1
113	3148905	PEDRA DO INDAIÁ	OESTE DE MINAS	3972	-0.5604	1
114	3136801	JURAMENTO	NORTE DE MINAS	4331	-0.5599	1
115	3116209	CHIADOR	ZONA DA MATA	2687	-0.5552	1
116	3107000	BIQUINHAS	CENTRAL MINEIRA	2515	-0.5546	1
117	3126604	FRANCISCO DUMONT	NORTE DE MINAS	5215	-0.5540	1
118	3106655	BERIZAL	NORTE DE MINAS	4735	-0.5540	1
119	3102704	CACHOEIRA DE PAJEÚ	JEQUITINHONHA	9412	-0.5511	1
120	3161700	SÃO GONÇALO DO ABAETÉ	NOROESTE DE MINAS	8389	-0.5505	1
121	3101300	ALAGOA	SUL/SUDOESTE DE MINAS	2674	-0.5469	1
122	3141801	MINAS NOVAS	JEQUITINHONHA	31484	-0.5458	1
123	3149150	PEDRAS DE MARIA DA CRUZ	NORTE DE MINAS	12107	-0.5434	1
124	3165552	SETUBINHA	VALE DO MUCURI	12258	-0.5411	1
125	3116100	CHAPADA DO NORTE	JEQUITINHONHA	15356	-0.5376	1
126	3170008	UBAÍ	NORTE DE MINAS	12533	-0.5352	1
127	3118106	CONGONHAS DO NORTE	METROPOLITANA DE BELO HORIZONTE	5045	-0.5340	1
128	3140605	MATERLÂNDIA	VALE DO RIO DOCE	4459	-0.5329	1
129	3157401	SANTA CRUZ DO ESCALVADO	ZONA DA MATA	4758	-0.5323	1
130	3138682	LUISLÂNDIA	NORTE DE MINAS	6699	-0.5317	1
131	3168101	TAPIRA	TRIÂNGULO MINEIRO/ALTO PARANAÍBA	4773	-0.5293	1
132	3168051	TAPARUBA	VALE DO RIO DOCE	3110	-0.5293	1
133	3114907	CASA GRANDE	METROPOLITANA DE BELO HORIZONTE	2257	-0.5217	1
134	3135050	JAÍBA	NORTE DE MINAS	38909	-0.5211	1
135	3104452	ARICANDUVA	JEQUITINHONHA	5231	-0.5147	1
136	3164506	SÃO SEBASTIÃO DO MARANHÃO	VALE DO RIO DOCE	10044	-0.5147	1
137	3164100	SÃO PEDRO DO SUAÇUÍ	VALE DO RIO DOCE	5246	-0.5082	1
138	3113701	CARLOS CHAGAS	VALE DO MUCURI	18837	-0.5070	1
139	3126703	FRANCISCO SÁ	NORTE DE MINAS	26277	-0.5059	1
140	3102209	ALVARENGA	VALE DO RIO DOCE	3907	-0.5035	1
141	3114600	CARRANCAS	CAMPO DAS VERTENTES	4047	-0.5000	1
142	3100104	ABADIA DOS DOURADOS	TRIÂNGULO MINEIRO/ALTO PARANAÍBA	6989	-0.5000	1
143	3121100	DELFIM MOREIRA	SUL/SUDOESTE DE MINAS	8025	-0.4988	1
144	3165800	SENADOR JOSÉ BENTO	SUL/SUDOESTE DE MINAS	1502	-0.4988	1
145	3127354	GLAUCILÂNDIA	NORTE DE MINAS	3150	-0.4976	1
146	3168903	TIROS	TRIÂNGULO MINEIRO/ALTO PARANAÍBA	6480	-0.4965	1
147	3155504	RIO PARANAÍBA	TRIÂNGULO MINEIRO/ALTO PARANAÍBA	12313	-0.4953	1
148	3130804	INGAÍ	CAMPO DAS VERTENTES	2767	-0.4930	1
149	3106507	BERILO	JEQUITINHONHA	11932	-0.4930	1
150	3137106	LAGAMAR	NOROESTE DE MINAS	7613	-0.4918	1
151	3164803	SÃO SEBASTIÃO DO RIO PRETO	METROPOLITANA DE BELO HORIZONTE	1506	-0.4918	1
152	3115003	CASCALHO RICO	TRIÂNGULO MINEIRO/ALTO PARANAÍBA	3075	-0.4888	1
153	3150406	PIEDADE DOS GERAIS	METROPOLITANA DE BELO HORIZONTE	4982	-0.4871	1
154	3128105	GUAPÉ	SUL/SUDOESTE DE MINAS	14245	-0.4865	1
155	3171600	VIRGEM DA LAPA	JEQUITINHONHA	13752	-0.4859	1
156	3152131	PONTO CHIQUE	NORTE DE MINAS	4261	-0.4847	1
157	3118809	CORAÇÃO DE JESUS	NORTE DE MINAS	26602	-0.4836	1
158	3113107	CARANAÍBA	CAMPO DAS VERTENTES	3183	-0.4830	1
159	3108206	BONFINÓPOLIS DE MINAS	NOROESTE DE MINAS	5493	-0.4806	1
160	3166501	SERRA AZUL DE MINAS	METROPOLITANA DE BELO HORIZONTE	4293	-0.4806	1
161	3127404	GONÇALVES	SUL/SUDOESTE DE MINAS	4350	-0.4800	1
162	3147808	PASSA-VINTE	SUL/SUDOESTE DE MINAS	2039	-0.4795	1
163	3123502	DOURADOQUARA	TRIÂNGULO MINEIRO/ALTO PARANAÍBA	1908	-0.4771	1
164	3126505	FRANCISCO BADARÓ	JEQUITINHONHA	10332	-0.4742	1
165	3160504	SANTO ANTÔNIO DO RIO ABAIXO	METROPOLITANA DE BELO HORIZONTE	1765	-0.4671	1
166	3121704	DIOGO DE VASCONCELOS	METROPOLITANA DE BELO HORIZONTE	3802	-0.4613	1
167	3158607	SANTANA DO DESERTO	ZONA DA MATA	3976	-0.4577	1
168	3153103	PRESIDENTE BERNARDES	ZONA DA MATA	5369	-0.4548	1
169	3130705	INDIANÓPOLIS	TRIÂNGULO MINEIRO/ALTO PARANAÍBA	6891	-0.4525	1
170	3144904	NOVA MÓDICA	VALE DO RIO DOCE	3600	-0.4519	1
171	3149804	PERDIZES	TRIÂNGULO MINEIRO/ALTO PARANAÍBA	16168	-0.4513	1
172	3106606	BERTÓPOLIS	VALE DO MUCURI	4604	-0.4507	2
173	3117603	CONCEIÇÃO DO PARÁ	OESTE DE MINAS	5507	-0.4507	2
174	3109303	BURITIS	NOROESTE DE MINAS	24841	-0.4507	2
175	3134103	ITUETA	VALE DO RIO DOCE	6051	-0.4478	2
176	3123304	DORES DO TURVO	ZONA DA MATA	4259	-0.4466	2
177	3135605	JEQUITAÍ	NORTE DE MINAS	7531	-0.4442	2
178	3129657	IBIRACATU	NORTE DE MINAS	5400	-0.4431	2
179	3135357	JAPONVAR	NORTE DE MINAS	7969	-0.4378	2
180	3121209	DELFINÓPOLIS	SUL/SUDOESTE DE MINAS	7114	-0.4354	2
181	3165560	SEM-PEIXE	ZONA DA MATA	2633	-0.4354	2
182	3119203	COROACI	VALE DO RIO DOCE	9991	-0.4354	2
183	3164605	SÃO SEBASTIÃO DO OESTE	OESTE DE MINAS	6775	-0.4354	2
184	3153400	PRESIDENTE OLEGÁRIO	NOROESTE DE MINAS	19573	-0.4331	2
185	3159704	SANTA ROSA DA SERRA	TRIÂNGULO MINEIRO/ALTO PARANAÍBA	3350	-0.4296	2
186	3135209	JANUÁRIA	NORTE DE MINAS	67742	-0.4272	2
187	3125507	SÃO GONÇALO DO RIO PRETO	JEQUITINHONHA	3167	-0.4261	2
188	3133907	ITAVERAVA	METROPOLITANA DE BELO HORIZONTE	5419	-0.4225	2
189	3149408	PEDRO TEIXEIRA	ZONA DA MATA	1807	-0.4225	2
190	3114808	CARVALHOS	SUL/SUDOESTE DE MINAS	4478	-0.4190	2
191	3159407	SANTA RITA DE IBITIPOCA	ZONA DA MATA	3425	-0.4184	2
192	3106408	BELO VALE	METROPOLITANA DE BELO HORIZONTE	7715	-0.4172	2
193	3148608	PEÇANHA	VALE DO RIO DOCE	17541	-0.4167	2
194	3121407	DESTERRO DE ENTRE RIOS	METROPOLITANA DE BELO HORIZONTE	7243	-0.4061	2
195	3136108	JOANÉSIA	VALE DO RIO DOCE	4573	-0.4038	2
196	3136553	JOSÉ RAYDAN	VALE DO RIO DOCE	4995	-0.4026	2
197	3135076	JAMPRUCA	VALE DO RIO DOCE	5404	-0.4020	2
198	3146255	PADRE CARVALHO	NORTE DE MINAS	6378	-0.4002	2
199	3160603	SANTO HIPÓLITO	CENTRAL MINEIRA	3087	-0.3979	2
200	3138625	LIMEIRA DO OESTE	TRIÂNGULO MINEIRO/ALTO PARANAÍBA	7536	-0.3979	2
201	3171071	VEREDINHA	JEQUITINHONHA	5720	-0.3967	2
202	3135803	JEQUITINHONHA	JEQUITINHONHA	25391	-0.3955	2
203	3150901	PIRANGUÇU	SUL/SUDOESTE DE MINAS	5472	-0.3932	2
204	3142700	MONTALVÂNIA	NORTE DE MINAS	14877	-0.3926	2
205	3114550	CARNEIRINHO	TRIÂNGULO MINEIRO/ALTO PARANAÍBA	10027	-0.3926	2
206	3151909	POCRANE	VALE DO RIO DOCE	8432	-0.3903	2
207	3138302	LEANDRO FERREIRA	CENTRAL MINEIRA	3229	-0.3897	2
208	3161601	SÃO GERALDO DA PIEDADE	VALE DO RIO DOCE	3962	-0.3873	2
209	3133402	ITAPAGIPE	TRIÂNGULO MINEIRO/ALTO PARANAÍBA	15243	-0.3867	2
210	3139250	MAMONAS	NORTE DE MINAS	6543	-0.3861	2
211	3122801	DOM VIÇOSO	SUL/SUDOESTE DE MINAS	3001	-0.3838	2
212	3144672	NOVA BELÉM	VALE DO RIO DOCE	3190	-0.3815	2
213	3122603	DOM JOAQUIM	METROPOLITANA DE BELO HORIZONTE	4195	-0.3815	2
214	3100708	ÁGUA COMPRIDA	TRIÂNGULO MINEIRO/ALTO PARANAÍBA	1999	-0.3791	2
215	3150802	PIRANGA	ZONA DA MATA	17626	-0.3779	2
216	3136009	JOAÍMA	JEQUITINHONHA	15432	-0.3773	2
217	3121506	DESTERRO DO MELO	CAMPO DAS VERTENTES	2901	-0.3756	2
218	3140308	MARLIÉRIA	VALE DO RIO DOCE	4039	-0.3721	2
219	3150109	PIAU	ZONA DA MATA	2748	-0.3709	2
220	3109253	BUGRE	VALE DO RIO DOCE	3982	-0.3697	2
221	3161304	SÃO FRANCISCO DE SALES	TRIÂNGULO MINEIRO/ALTO PARANAÍBA	6238	-0.3633	2
222	3127206	FUNILÂNDIA	METROPOLITANA DE BELO HORIZONTE	4349	-0.3633	2
223	3111101	CAMPINA VERDE	TRIÂNGULO MINEIRO/ALTO PARANAÍBA	19745	-0.3615	2
224	3128253	GUARACIAMA	NORTE DE MINAS	4972	-0.3615	2
225	3108701	BRÁS PIRES	ZONA DA MATA	4333	-0.3603	2
226	3102100	ALTO RIO DOCE	ZONA DA MATA	11000	-0.3592	2
227	3148509	PAVÃO	VALE DO MUCURI	8450	-0.3568	2
228	3128204	GUARACIABA	ZONA DA MATA	10324	-0.3533	2
229	3155207	RIO ESPERA	ZONA DA MATA	5474	-0.3509	2
230	3113503	CARBONITA	JEQUITINHONHA	9405	-0.3498	2
231	3115409	CATAS ALTAS DA NORUEGA	METROPOLITANA DE BELO HORIZONTE	3641	-0.3498	2
232	3135456	JENIPAPO DE MINAS	JEQUITINHONHA	7692	-0.3498	2
233	3152808	PRATA	TRIÂNGULO MINEIRO/ALTO PARANAÍBA	27856	-0.3486	2
234	3148400	PAULISTAS	VALE DO RIO DOCE	4830	-0.3480	2
235	3137304	LAGOA DOS PATOS	NORTE DE MINAS	4102	-0.3462	2
236	3103702	ARAPONGA	ZONA DA MATA	8439	-0.3439	2
237	3124302	ESPINOSA	NORTE DE MINAS	31617	-0.3421	2
238	3117504	CONCEIÇÃO DO MATO DENTRO	METROPOLITANA DE BELO HORIZONTE	17842	-0.3415	2
239	3144201	NACIP RAYDAN	VALE DO RIO DOCE	3220	-0.3415	2
240	3116506	CLARO DOS POÇÕES	NORTE DE MINAS	7551	-0.3404	2
241	3132305	ITAIPÉ	VALE DO MUCURI	12760	-0.3392	2
242	3118908	CORDISBURGO	METROPOLITANA DE BELO HORIZONTE	8890	-0.3316	2
243	3123809	ENGENHEIRO NAVARRO	NORTE DE MINAS	7242	-0.3286	2
244	3111705	CANAÃ	ZONA DA MATA	4563	-0.3280	2
245	3150604	PIRACEMA	OESTE DE MINAS	6409	-0.3275	2
246	3100807	AGUANIL	OESTE DE MINAS	4486	-0.3269	2
247	3139300	MANGA	NORTE DE MINAS	18407	-0.3251	2
248	3137536	LAGOA GRANDE	NOROESTE DE MINAS	9532	-0.3251	2
249	3111408	CAMPO FLORIDO	TRIÂNGULO MINEIRO/ALTO PARANAÍBA	8151	-0.3239	2
250	3170909	VARZELÂNDIA	NORTE DE MINAS	19320	-0.3216	2
251	3121001	DATAS	JEQUITINHONHA	5410	-0.3192	2
252	3145703	OLIVEIRA FORTES	ZONA DA MATA	2133	-0.3175	2
253	3152204	PORTEIRINHA	NORTE DE MINAS	37906	-0.3169	2
254	3101003	ÁGUAS VERMELHAS	NORTE DE MINAS	13539	-0.3169	2
255	3108107	BONFIM	METROPOLITANA DE BELO HORIZONTE	6868	-0.3157	2
256	3143500	MORADA NOVA DE MINAS	CENTRAL MINEIRA	8863	-0.3157	2
257	3116803	COLUNA	VALE DO RIO DOCE	8873	-0.3146	2
258	3169059	TOCOS DO MOJI	SUL/SUDOESTE DE MINAS	4101	-0.3134	2
259	3144003	MUTUM	VALE DO RIO DOCE	26979	-0.3128	2
260	3115474	CATUTI	NORTE DE MINAS	4986	-0.3122	2
261	3163904	SÃO PEDRO DA UNIÃO	SUL/SUDOESTE DE MINAS	4659	-0.3122	2
262	3105004	BALDIM	METROPOLITANA DE BELO HORIZONTE	7826	-0.3116	2
263	3142809	MONTE ALEGRE DE MINAS	TRIÂNGULO MINEIRO/ALTO PARANAÍBA	21120	-0.3110	2
264	3132503	ITAMARANDIBA	JEQUITINHONHA	34735	-0.3099	2
265	3136959	JUVENÍLIA	NORTE DE MINAS	5724	-0.3087	2
266	3165206	SÃO THOMÉ DAS LETRAS	SUL/SUDOESTE DE MINAS	7089	-0.3075	2
267	3130556	IMBÉ DE MINAS	VALE DO RIO DOCE	6903	-0.3075	2
268	3109204	BUENÓPOLIS	CENTRAL MINEIRA	10365	-0.3075	2
269	3166808	SERRA DO SALITRE	TRIÂNGULO MINEIRO/ALTO PARANAÍBA	11582	-0.3063	2
270	3134509	ITUTINGA	CAMPO DAS VERTENTES	3788	-0.3034	2
271	3134608	JABOTICATUBAS	METROPOLITANA DE BELO HORIZONTE	20143	-0.3028	2
272	3157302	SANTA BÁRBARA DO TUGÚRIO	CAMPO DAS VERTENTES	4430	-0.3016	2
273	3147501	PASSABÉM	METROPOLITANA DE BELO HORIZONTE	1649	-0.2993	2
274	3144375	NATALÂNDIA	NOROESTE DE MINAS	3311	-0.2969	2
275	3142304	MOEDA	METROPOLITANA DE BELO HORIZONTE	4919	-0.2958	2
276	3118502	CONSOLAÇÃO	SUL/SUDOESTE DE MINAS	1783	-0.2952	2
277	3110806	CAMPANÁRIO	VALE DO RIO DOCE	3721	-0.2946	2
278	3110301	CALDAS	SUL/SUDOESTE DE MINAS	14480	-0.2934	2
279	3168408	TARUMIRIM	VALE DO RIO DOCE	14326	-0.2934	2
280	3167301	SILVEIRÂNIA	ZONA DA MATA	2261	-0.2876	2
281	3158003	SANTA MARIA DE ITABIRA	METROPOLITANA DE BELO HORIZONTE	10847	-0.2876	2
282	3116407	CLARAVAL	SUL/SUDOESTE DE MINAS	4843	-0.2870	2
283	3171709	VIRGÍNIA	SUL/SUDOESTE DE MINAS	8674	-0.2864	2
284	3127057	FRONTEIRA DOS VALES	VALE DO MUCURI	4581	-0.2817	2
285	3156106	RITÁPOLIS	CAMPO DAS VERTENTES	4604	-0.2799	2
286	3143708	MORRO DO PILAR	METROPOLITANA DE BELO HORIZONTE	3182	-0.2793	2
287	3141504	MENDES PIMENTEL	VALE DO RIO DOCE	6446	-0.2782	2
288	3169505	TUMIRITINGA	VALE DO RIO DOCE	6732	-0.2782	2
289	3167103	SERRO	METROPOLITANA DE BELO HORIZONTE	20966	-0.2782	2
290	3158904	SANTANA DO MANHUAÇU	ZONA DA MATA	8674	-0.2770	2
291	3167509	SIMÃO PEREIRA	ZONA DA MATA	2615	-0.2764	2
292	3148756	PEDRA BONITA	ZONA DA MATA	7097	-0.2641	2
293	3172202	WENCESLAU BRAZ	SUL/SUDOESTE DE MINAS	2552	-0.2641	2
294	3107703	BOM JESUS DO AMPARO	METROPOLITANA DE BELO HORIZONTE	6083	-0.2617	2
295	3161106	SÃO FRANCISCO	NORTE DE MINAS	56323	-0.2617	2
296	3137908	LAMIM	ZONA DA MATA	3391	-0.2617	2
297	3120003	CÓRREGO NOVO	VALE DO RIO DOCE	2771	-0.2606	2
298	3163102	SÃO JOSÉ DA VARGINHA	METROPOLITANA DE BELO HORIZONTE	5004	-0.2600	2
299	3161650	SÃO GERALDO DO BAIXIO	VALE DO RIO DOCE	4012	-0.2600	2
300	3163300	SÃO JOSÉ DO DIVINO	VALE DO RIO DOCE	3860	-0.2594	2
301	3124708	ESTRELA DO INDAIÁ	CENTRAL MINEIRA	3500	-0.2582	2
302	3158102	SANTA MARIA DO SALTO	JEQUITINHONHA	5232	-0.2565	2
303	3155306	RIO MANSO	METROPOLITANA DE BELO HORIZONTE	5832	-0.2559	2
304	3134806	JACUÍ	SUL/SUDOESTE DE MINAS	7686	-0.2547	2
305	3146750	PALMÓPOLIS	JEQUITINHONHA	5507	-0.2535	2
306	3134707	JACINTO	JEQUITINHONHA	12326	-0.2500	2
307	3126406	FORTUNA DE MINAS	METROPOLITANA DE BELO HORIZONTE	2947	-0.2500	2
308	3161908	SÃO GONÇALO DO RIO ABAIXO	METROPOLITANA DE BELO HORIZONTE	10920	-0.2500	2
309	3146404	PAINEIRAS	CENTRAL MINEIRA	4486	-0.2477	2
310	3156403	ROMARIA	TRIÂNGULO MINEIRO/ALTO PARANAÍBA	3533	-0.2477	2
311	3136306	JOÃO PINHEIRO	NOROESTE DE MINAS	47452	-0.2471	2
312	3125952	FERVEDOURO	ZONA DA MATA	11006	-0.2465	2
313	3159209	SANTA RITA DE CALDAS	SUL/SUDOESTE DE MINAS	8949	-0.2441	2
314	3103405	ARAÇUAÍ	JEQUITINHONHA	36708	-0.2418	2
315	3116001	CHALÉ	ZONA DA MATA	5704	-0.2406	2
316	3156809	SABINÓPOLIS	VALE DO RIO DOCE	15470	-0.2406	2
317	3131109	INIMUTABA	CENTRAL MINEIRA	7515	-0.2365	2
318	3159100	SANTANA DOS MONTES	METROPOLITANA DE BELO HORIZONTE	3777	-0.2347	2
319	3129400	IBERTIOGA	CAMPO DAS VERTENTES	5021	-0.2336	2
320	3167400	SILVIANÓPOLIS	SUL/SUDOESTE DE MINAS	6238	-0.2318	2
321	3160306	SANTO ANTÔNIO DO JACINTO	JEQUITINHONHA	11640	-0.2289	2
322	3119500	CORONEL MURTA	JEQUITINHONHA	9222	-0.2277	2
323	3129608	IBIAÍ	NORTE DE MINAS	8395	-0.2265	2
324	3127602	GOUVEIA	JEQUITINHONHA	11825	-0.2265	2
325	3132701	ITAMBACURI	VALE DO RIO DOCE	23211	-0.2253	2
326	3158706	SANTANA DO GARAMBÉU	CAMPO DAS VERTENTES	2458	-0.2242	2
327	3142908	MONTE AZUL	NORTE DE MINAS	20854	-0.2218	2
328	3103108	ANTÔNIO PRADO DE MINAS	ZONA DA MATA	1598	-0.2218	2
329	3153301	PRESIDENTE KUBITSCHEK	JEQUITINHONHA	3002	-0.2212	2
330	3135407	JECEABA	METROPOLITANA DE BELO HORIZONTE	4912	-0.2207	2
331	3119708	CORONEL XAVIER CHAVES	CAMPO DAS VERTENTES	3434	-0.2207	2
332	3138674	LUISBURGO	ZONA DA MATA	6266	-0.2201	2
333	3165503	SARDOÁ	VALE DO RIO DOCE	6300	-0.2160	2
334	3171907	VIRGOLÂNDIA	VALE DO RIO DOCE	5380	-0.2113	2
335	3125606	FELISBURGO	JEQUITINHONHA	7457	-0.2095	2
336	3125705	FELIXLÂNDIA	CENTRAL MINEIRA	15336	-0.2054	2
337	3129004	GUIRICEMA	ZONA DA MATA	8392	-0.2054	2
338	3167608	SIMONÉSIA	ZONA DA MATA	19633	-0.2036	2
339	3119302	COROMANDEL	TRIÂNGULO MINEIRO/ALTO PARANAÍBA	27974	-0.2007	2
340	3139102	MADRE DE DEUS DE MINAS	CAMPO DAS VERTENTES	5098	-0.2001	2
341	3167004	SERRANOS	SUL/SUDOESTE DE MINAS	1963	-0.1995	2
342	3166204	SENHORA DOS REMÉDIOS	CAMPO DAS VERTENTES	10459	-0.1989	2
343	3115201	CONCEIÇÃO DA BARRA DE MINAS	CAMPO DAS VERTENTES	3954	-0.1972	3
344	3138500	LIBERDADE	SUL/SUDOESTE DE MINAS	5069	-0.1896	3
345	3140407	MARMELÓPOLIS	SUL/SUDOESTE DE MINAS	2755	-0.1878	3
346	3112109	CAPARAÓ	ZONA DA MATA	5438	-0.1843	3
347	3141207	MATUTINA	TRIÂNGULO MINEIRO/ALTO PARANAÍBA	3749	-0.1831	3
348	3109451	CABECEIRA GRANDE	NOROESTE DE MINAS	6949	-0.1825	3
349	3160009	SANTO ANTÔNIO DO AVENTUREIRO	ZONA DA MATA	3602	-0.1819	3
350	3135506	JEQUERI	ZONA DA MATA	12386	-0.1819	3
351	3159803	SANTA VITÓRIA	TRIÂNGULO MINEIRO/ALTO PARANAÍBA	19742	-0.1819	3
352	3156908	SACRAMENTO	TRIÂNGULO MINEIRO/ALTO PARANAÍBA	26185	-0.1778	3
353	3159308	SANTA RITA DE JACUTINGA	ZONA DA MATA	4884	-0.1737	3
354	3169109	TOLEDO	SUL/SUDOESTE DE MINAS	6258	-0.1737	3
355	3115607	CEDRO DO ABAETÉ	CENTRAL MINEIRA	1164	-0.1737	3
356	3171154	VERMELHO NOVO	ZONA DA MATA	4839	-0.1725	3
357	3138708	LUMINÁRIAS	CAMPO DAS VERTENTES	5446	-0.1714	3
358	3141405	MEDINA	JEQUITINHONHA	20820	-0.1696	3
359	3156601	RUBIM	JEQUITINHONHA	10241	-0.1690	3
360	3123403	DORESÓPOLIS	OESTE DE MINAS	1527	-0.1678	3
361	3161056	SÃO FÉLIX DE MINAS	VALE DO RIO DOCE	3369	-0.1631	3
362	3109105	BUENO BRANDÃO	SUL/SUDOESTE DE MINAS	11001	-0.1608	3
363	3165404	SAPUCAÍ-MIRIM	SUL/SUDOESTE DE MINAS	6930	-0.1608	3
364	3123528	DURANDÉ	ZONA DA MATA	7841	-0.1596	3
365	3122454	DIVISÓPOLIS	JEQUITINHONHA	11019	-0.1596	3
366	3153707	QUARTEL GERAL	CENTRAL MINEIRA	3563	-0.1579	3
367	3169703	TURMALINA	JEQUITINHONHA	19964	-0.1573	3
368	3171402	VIEIRAS	ZONA DA MATA	3608	-0.1549	3
369	3137403	LAGOA DOURADA	CAMPO DAS VERTENTES	13009	-0.1526	3
370	3115904	CHÁCARA	ZONA DA MATA	3154	-0.1520	3
371	3117207	CONCEIÇÃO DAS PEDRAS	SUL/SUDOESTE DE MINAS	2812	-0.1508	3
372	3170404	UNAÍ	NOROESTE DE MINAS	84378	-0.1479	3
373	3169802	TURVOLÂNDIA	SUL/SUDOESTE DE MINAS	5040	-0.1473	3
374	3152303	PORTO FIRME	ZONA DA MATA	11279	-0.1467	3
375	3171808	VIRGINÓPOLIS	VALE DO RIO DOCE	10510	-0.1444	3
376	3109402	BURITIZEIRO	NORTE DE MINAS	28056	-0.1444	3
377	3152600	POUSO ALTO	SUL/SUDOESTE DE MINAS	5940	-0.1444	3
378	3136603	NOVA UNIÃO	METROPOLITANA DE BELO HORIZONTE	5725	-0.1438	3
379	3167905	TABULEIRO	ZONA DA MATA	3750	-0.1414	3
380	3157658	SANTA HELENA DE MINAS	VALE DO MUCURI	6366	-0.1408	3
381	3127503	GONZAGA	VALE DO RIO DOCE	6158	-0.1408	3
382	3100302	ABRE CAMPO	ZONA DA MATA	13454	-0.1385	3
383	3150307	PIEDADE DO RIO GRANDE	CAMPO DAS VERTENTES	4497	-0.1320	3
384	3161007	SÃO DOMINGOS DO PRATA	METROPOLITANA DE BELO HORIZONTE	17359	-0.1303	3
385	3124807	ESTRELA DO SUL	TRIÂNGULO MINEIRO/ALTO PARANAÍBA	7978	-0.1256	3
386	3145877	ORIZÂNIA	ZONA DA MATA	8018	-0.1244	3
387	3141702	MESQUITA	VALE DO RIO DOCE	5605	-0.1209	3
388	3144409	NATÉRCIA	SUL/SUDOESTE DE MINAS	4730	-0.1209	3
389	3157104	SALTO DA DIVISA	JEQUITINHONHA	7009	-0.1197	3
390	3125804	FERNANDES TOURINHO	VALE DO RIO DOCE	3431	-0.1191	3
391	3119906	CÓRREGO DO BOM JESUS	SUL/SUDOESTE DE MINAS	3704	-0.1174	3
392	3108552	BRASILÂNDIA DE MINAS	NOROESTE DE MINAS	16538	-0.1156	3
393	3148806	PEDRA DO ANTA	ZONA DA MATA	3052	-0.1144	3
394	3112208	CAPELA NOVA	CAMPO DAS VERTENTES	4653	-0.1127	3
395	3143807	MUNHOZ	SUL/SUDOESTE DE MINAS	6029	-0.1103	3
396	3136504	JORDÂNIA	JEQUITINHONHA	10812	-0.1092	3
397	3152402	POTÉ	VALE DO MUCURI	16555	-0.1092	3
398	3164902	SÃO SEBASTIÃO DO RIO VERDE	SUL/SUDOESTE DE MINAS	2241	-0.1080	3
399	3171006	VAZANTE	NOROESTE DE MINAS	20590	-0.1074	3
400	3102506	AMPARO DO SERRA	ZONA DA MATA	4713	-0.1039	3
401	3127909	GRUPIARA	TRIÂNGULO MINEIRO/ALTO PARANAÍBA	1388	-0.1033	3
402	3116308	CIPOTÂNEA	ZONA DA MATA	6787	-0.1015	3
403	3127305	GALILÉIA	VALE DO RIO DOCE	6817	-0.0939	3
404	3135001	JAGUARAÇU	VALE DO RIO DOCE	3133	-0.0933	3
405	3162302	SÃO JOÃO DA MATA	SUL/SUDOESTE DE MINAS	2749	-0.0927	3
406	3130903	INHAPIM	VALE DO RIO DOCE	24140	-0.0921	3
407	3112653	CAPITÃO ANDRADE	VALE DO RIO DOCE	5468	-0.0898	3
408	3114402	CARMO DO RIO CLARO	SUL/SUDOESTE DE MINAS	21225	-0.0892	3
409	3124500	ESTIVA	SUL/SUDOESTE DE MINAS	11354	-0.0880	3
410	3148301	PAULA CÂNDIDO	ZONA DA MATA	9571	-0.0874	3
411	3103207	ARAÇAÍ	METROPOLITANA DE BELO HORIZONTE	2347	-0.0869	3
412	3112901	CAPUTIRA	ZONA DA MATA	9298	-0.0857	3
413	3170750	VARJÃO DE MINAS	NOROESTE DE MINAS	7036	-0.0845	3
414	3154309	RESPLENDOR	VALE DO RIO DOCE	17397	-0.0839	3
415	3129509	IBIÁ	TRIÂNGULO MINEIRO/ALTO PARANAÍBA	25199	-0.0822	3
416	3111002	CAMPESTRE	SUL/SUDOESTE DE MINAS	21055	-0.0769	3
417	3135308	JAPARAÍBA	CENTRAL MINEIRA	4350	-0.0751	3
418	3136900	JURUAIA	SUL/SUDOESTE DE MINAS	10563	-0.0739	3
419	3103801	ARAPUÁ	TRIÂNGULO MINEIRO/ALTO PARANAÍBA	2834	-0.0728	3
420	3126307	FORTALEZA DE MINAS	SUL/SUDOESTE DE MINAS	4412	-0.0716	3
421	3125309	FARIA LEMOS	ZONA DA MATA	3241	-0.0710	3
422	3124609	ESTRELA DALVA	ZONA DA MATA	2343	-0.0681	3
423	3108602	BRASÍLIA DE MINAS	NORTE DE MINAS	32347	-0.0663	3
424	3112000	CANDEIAS	OESTE DE MINAS	14886	-0.0657	3
425	3102803	ANDRELÂNDIA	SUL/SUDOESTE DE MINAS	12224	-0.0646	3
426	3164407	SÃO SEBASTIÃO DA BELA VISTA	SUL/SUDOESTE DE MINAS	5504	-0.0646	3
427	3150000	PESCADOR	VALE DO RIO DOCE	4252	-0.0628	3
428	3142106	MIRADOURO	ZONA DA MATA	10754	-0.0622	3
429	3155009	RIO DOCE	ZONA DA MATA	2610	-0.0610	3
430	3129707	IBIRACI	SUL/SUDOESTE DE MINAS	13828	-0.0610	3
431	3107604	BOM JESUS DA PENHA	SUL/SUDOESTE DE MINAS	4217	-0.0599	3
432	3132107	ITACARAMBI	NORTE DE MINAS	18153	-0.0575	3
433	3163003	SÃO JOSÉ DA SAFIRA	VALE DO RIO DOCE	4268	-0.0563	3
434	3112059	CANTAGALO	VALE DO RIO DOCE	4525	-0.0552	3
435	3149200	PEDRINÓPOLIS	TRIÂNGULO MINEIRO/ALTO PARANAÍBA	3635	-0.0540	3
436	3139201	MALACACHETA	VALE DO MUCURI	18650	-0.0458	3
437	3140530	MARTINS SOARES	ZONA DA MATA	8417	-0.0446	3
438	3102852	ANGELÂNDIA	JEQUITINHONHA	8520	-0.0434	3
439	3107307	BOCAIÚVA	NORTE DE MINAS	49979	-0.0399	3
440	3154408	RESSAQUINHA	CAMPO DAS VERTENTES	4808	-0.0370	3
441	3166006	SENHORA DE OLIVEIRA	ZONA DA MATA	5786	-0.0358	3
442	3156452	ROSÁRIO DA LIMEIRA	ZONA DA MATA	4594	-0.0311	3
443	3149002	PEDRA DOURADA	ZONA DA MATA	2504	-0.0282	3
444	3102902	ANTÔNIO CARLOS	CAMPO DAS VERTENTES	11445	-0.0270	3
445	3166303	SERICITA	ZONA DA MATA	7326	-0.0270	3
446	3162203	SÃO JOÃO BATISTA DO GLÓRIA	SUL/SUDOESTE DE MINAS	7453	-0.0258	3
447	3109501	CABO VERDE	SUL/SUDOESTE DE MINAS	14075	-0.0252	3
448	3120508	CRISTINA	SUL/SUDOESTE DE MINAS	10242	-0.0235	3
449	3108909	BRASÓPOLIS	SUL/SUDOESTE DE MINAS	14459	-0.0211	3
450	3161205	SÃO FRANCISCO DE PAULA	OESTE DE MINAS	6527	-0.0211	3
451	3149606	PEQUI	METROPOLITANA DE BELO HORIZONTE	4406	-0.0188	3
452	3151701	POÇO FUNDO	SUL/SUDOESTE DE MINAS	16791	-0.0164	3
453	3120607	CRUCILÂNDIA	METROPOLITANA DE BELO HORIZONTE	5034	-0.0153	3
454	3118403	CONSELHEIRO PENA	VALE DO RIO DOCE	22921	-0.0153	3
455	3117108	CONCEIÇÃO DA APARECIDA	SUL/SUDOESTE DE MINAS	10292	-0.0117	3
456	3162575	SÃO JOÃO DO MANTENINHA	VALE DO RIO DOCE	5859	-0.0100	3
457	3104403	ARGIRITA	ZONA DA MATA	2727	-0.0100	3
458	3161403	SÃO FRANCISCO DO GLÓRIA	ZONA DA MATA	4844	-0.0082	3
459	3107802	BOM JESUS DO GALHO	VALE DO RIO DOCE	14935	-0.0023	3
460	3149101	PEDRALVA	SUL/SUDOESTE DE MINAS	11195	-0.0023	3
461	3125200	FAMA	SUL/SUDOESTE DE MINAS	2377	-0.0023	3
462	3112802	CAPITÓLIO	SUL/SUDOESTE DE MINAS	8632	0.0023	3
463	3142007	MIRABELA	NORTE DE MINAS	13589	0.0059	3
464	3147006	PARACATU	NOROESTE DE MINAS	93158	0.0059	3
465	3118205	CONQUISTA	TRIÂNGULO MINEIRO/ALTO PARANAÍBA	6939	0.0100	3
466	3112703	CAPITÃO ENÉAS	NORTE DE MINAS	15234	0.0129	3
467	3165578	SENADOR AMARAL	SUL/SUDOESTE DE MINAS	5356	0.0129	3
468	3110202	CAJURI	ZONA DA MATA	3987	0.0141	3
469	3145000	NOVA PONTE	TRIÂNGULO MINEIRO/ALTO PARANAÍBA	15545	0.0147	3
470	3119104	CORINTO	CENTRAL MINEIRA	23731	0.0153	3
471	3126901	FREI INOCÊNCIO	VALE DO RIO DOCE	9611	0.0158	3
472	3164431	SÃO SEBASTIÃO DA VARGEM ALEGRE	ZONA DA MATA	3007	0.0170	3
473	3110103	CAIANA	ZONA DA MATA	5496	0.0176	3
474	3133600	ITAPEVA	SUL/SUDOESTE DE MINAS	9783	0.0176	3
475	3162948	SÃO JOSÉ DA BARRA	SUL/SUDOESTE DE MINAS	7426	0.0176	3
476	3146206	OURO VERDE DE MINAS	VALE DO MUCURI	5934	0.0211	3
477	3120870	CURRAL DE DENTRO	NORTE DE MINAS	7729	0.0217	3
478	3130309	IGUATAMA	OESTE DE MINAS	7947	0.0223	3
479	3130606	INCONFIDENTES	SUL/SUDOESTE DE MINAS	7328	0.0241	3
480	3138609	LIMA DUARTE	ZONA DA MATA	16698	0.0270	3
481	3120102	COUTO DE MAGALHÃES DE MINAS	JEQUITINHONHA	4410	0.0276	3
482	3145109	NOVA RESENDE	SUL/SUDOESTE DE MINAS	16723	0.0305	3
483	3131406	IPIAÇU	TRIÂNGULO MINEIRO/ALTO PARANAÍBA	4221	0.0323	3
484	3153509	ALTO JEQUITIBÁ	ZONA DA MATA	8317	0.0323	3
485	3121902	DIVINÉSIA	ZONA DA MATA	3417	0.0329	3
486	3119609	CORONEL PACHECO	ZONA DA MATA	3086	0.0340	3
487	3120201	CRISTAIS	OESTE DE MINAS	12798	0.0352	3
488	3162559	SÃO JOÃO DO MANHUAÇU	ZONA DA MATA	11559	0.0376	3
489	3124005	ERVÁLIA	ZONA DA MATA	18895	0.0376	3
490	3146305	PADRE PARAÍSO	JEQUITINHONHA	20154	0.0381	3
491	3154150	REDUTO	ZONA DA MATA	7154	0.0399	3
492	3107901	BOM REPOUSO	SUL/SUDOESTE DE MINAS	10547	0.0399	3
493	3157906	SANTA MARGARIDA	ZONA DA MATA	16208	0.0434	3
494	3167806	SOLEDADE DE MINAS	SUL/SUDOESTE DE MINAS	6151	0.0469	3
495	3121605	DIAMANTINA	JEQUITINHONHA	47723	0.0493	3
496	3133709	ITATIAIUÇU	METROPOLITANA DE BELO HORIZONTE	11146	0.0493	3
497	3163805	SÃO MIGUEL DO ANTA	ZONA DA MATA	6938	0.0499	3
498	3135902	JESUÂNIA	SUL/SUDOESTE DE MINAS	4787	0.0511	3
499	3140506	MARTINHO CAMPOS	CENTRAL MINEIRA	13388	0.0540	3
500	3122108	DIVINO DAS LARANJEIRAS	VALE DO RIO DOCE	4979	0.0540	3
501	3152006	POMPÉU	CENTRAL MINEIRA	31812	0.0540	3
502	3147709	PASSA TEMPO	OESTE DE MINAS	8084	0.0558	3
503	3139706	MARAVILHAS	METROPOLITANA DE BELO HORIZONTE	7976	0.0563	3
504	3163409	SÃO JOSÉ DO GOIABAL	METROPOLITANA DE BELO HORIZONTE	5420	0.0563	3
505	3137502	LAGOA FORMOSA	TRIÂNGULO MINEIRO/ALTO PARANAÍBA	18052	0.0569	3
506	3154002	RAUL SOARES	ZONA DA MATA	23762	0.0575	3
507	3165602	SENADOR CORTES	ZONA DA MATA	2005	0.0599	3
508	3100203	ABAETÉ	CENTRAL MINEIRA	23237	0.0599	3
509	3154200	RESENDE COSTA	CAMPO DAS VERTENTES	11500	0.0604	3
510	3101102	AIMORÉS	VALE DO RIO DOCE	25167	0.0634	3
511	3131604	IRAÍ DE MINAS	TRIÂNGULO MINEIRO/ALTO PARANAÍBA	6987	0.0681	3
512	3166402	SERITINGA	SUL/SUDOESTE DE MINAS	1851	0.0692	3
513	3163607	SÃO JOSÉ DO MANTIMENTO	ZONA DA MATA	2791	0.0728	3
514	3133204	ITANHOMI	VALE DO RIO DOCE	12228	0.0751	4
515	3162807	SÃO JOÃO EVANGELISTA	VALE DO RIO DOCE	15774	0.0751	4
516	3160959	SÃO DOMINGOS DAS DORES	VALE DO RIO DOCE	5644	0.0786	4
517	3104908	BAEPENDI	SUL/SUDOESTE DE MINAS	19148	0.0786	4
518	3165008	SÃO TIAGO	CAMPO DAS VERTENTES	10941	0.0798	4
519	3101706	ALMENARA	JEQUITINHONHA	41896	0.0798	4
520	3155900	RIO PRETO	ZONA DA MATA	5476	0.0833	4
521	3131000	INHAÚMA	METROPOLITANA DE BELO HORIZONTE	6271	0.0845	4
522	3133501	ITAPECERICA	OESTE DE MINAS	21762	0.0880	4
523	3157252	SANTA BÁRBARA DO LESTE	VALE DO RIO DOCE	8147	0.0880	4
524	3158201	SANTA MARIA DO SUAÇUÍ	VALE DO RIO DOCE	14615	0.0921	4
525	3170057	UBAPORANGA	VALE DO RIO DOCE	12471	0.0962	4
526	3109808	CACHOEIRA DOURADA	TRIÂNGULO MINEIRO/ALTO PARANAÍBA	2692	0.0998	4
527	3119005	CORDISLÂNDIA	SUL/SUDOESTE DE MINAS	3538	0.1009	4
528	3109709	CACHOEIRA DE MINAS	SUL/SUDOESTE DE MINAS	11547	0.1009	4
529	3103306	ARACITABA	ZONA DA MATA	2063	0.1015	4
530	3105103	BAMBUÍ	OESTE DE MINAS	23829	0.1021	4
531	3138658	LONTRA	NORTE DE MINAS	9661	0.1021	4
532	3129301	IAPU	VALE DO RIO DOCE	11004	0.1068	4
533	3141603	MERCÊS	ZONA DA MATA	10739	0.1092	4
534	3167707	SOBRÁLIA	VALE DO RIO DOCE	5553	0.1109	4
535	3145059	NOVA PORTEIRINHA	NORTE DE MINAS	7500	0.1138	4
536	3143005	MONTE BELO	SUL/SUDOESTE DE MINAS	13166	0.1138	4
537	3123908	ENTRE RIOS DE MINAS	METROPOLITANA DE BELO HORIZONTE	15298	0.1162	4
538	3133006	ITAMONTE	SUL/SUDOESTE DE MINAS	15579	0.1197	4
539	3111903	CANA VERDE	OESTE DE MINAS	5603	0.1197	4
540	3107505	BOM JARDIM DE MINAS	SUL/SUDOESTE DE MINAS	6474	0.1197	4
541	3122009	DIVINO	ZONA DA MATA	19931	0.1209	4
542	3146701	PALMA	ZONA DA MATA	6616	0.1209	4
543	3172103	VOLTA GRANDE	ZONA DA MATA	5252	0.1244	4
544	3157708	SANTA JULIANA	TRIÂNGULO MINEIRO/ALTO PARANAÍBA	14003	0.1244	4
545	3157005	SALINAS	NORTE DE MINAS	41527	0.1273	4
546	3113909	CARMO DA CACHOEIRA	SUL/SUDOESTE DE MINAS	12170	0.1285	4
547	3157500	SANTA EFIGÊNIA DE MINAS	VALE DO RIO DOCE	4409	0.1291	4
548	3150703	PIRAJUBA	TRIÂNGULO MINEIRO/ALTO PARANAÍBA	6199	0.1291	4
549	3111804	CANÁPOLIS	TRIÂNGULO MINEIRO/ALTO PARANAÍBA	12150	0.1361	4
550	3105509	BARÃO DE MONTE ALTO	ZONA DA MATA	5397	0.1385	4
551	3169356	TRÊS MARIAS	CENTRAL MINEIRA	32356	0.1385	4
552	3102308	ALVINÓPOLIS	METROPOLITANA DE BELO HORIZONTE	15203	0.1408	4
553	3148707	PEDRA AZUL	JEQUITINHONHA	24324	0.1432	4
554	3100906	ÁGUAS FORMOSAS	VALE DO MUCURI	19207	0.1432	4
555	3123205	DORES DO INDAIÁ	CENTRAL MINEIRA	13483	0.1432	4
556	3100401	ACAIACA	ZONA DA MATA	3994	0.1455	4
557	3146503	PAINS	OESTE DE MINAS	8283	0.1485	4
558	3144508	NAZARENO	CAMPO DAS VERTENTES	8608	0.1491	4
559	3118700	COQUEIRAL	SUL/SUDOESTE DE MINAS	9159	0.1538	4
560	3152709	PRADOS	CAMPO DAS VERTENTES	9031	0.1538	4
561	3169604	TUPACIGUARA	TRIÂNGULO MINEIRO/ALTO PARANAÍBA	25327	0.1549	4
562	3128907	GUIMARÂNIA	TRIÂNGULO MINEIRO/ALTO PARANAÍBA	8039	0.1561	4
563	3165305	SÃO VICENTE DE MINAS	SUL/SUDOESTE DE MINAS	7753	0.1561	4
564	3170800	VÁRZEA DA PALMA	NORTE DE MINAS	39493	0.1608	4
565	3137700	LAJINHA	ZONA DA MATA	19923	0.1608	4
566	3141009	MATO VERDE	NORTE DE MINAS	12459	0.1643	4
567	3124906	EUGENÓPOLIS	ZONA DA MATA	11275	0.1655	4
568	3138807	LUZ	CENTRAL MINEIRA	18215	0.1714	4
569	3111606	CAMPOS GERAIS	SUL/SUDOESTE DE MINAS	28774	0.1772	4
570	3164001	SÃO PEDRO DOS FERROS	ZONA DA MATA	7781	0.1825	4
571	3165701	SENADOR FIRMINO	ZONA DA MATA	7812	0.1843	4
572	3134301	ITUMIRIM	CAMPO DAS VERTENTES	6023	0.1931	4
573	3158409	SANTANA DE CATAGUASES	ZONA DA MATA	3872	0.1948	4
574	3138005	LARANJAL	ZONA DA MATA	6810	0.2007	4
575	3141900	MINDURI	SUL/SUDOESTE DE MINAS	3894	0.2013	4
576	3165107	SÃO TOMÁS DE AQUINO	SUL/SUDOESTE DE MINAS	7021	0.2036	4
577	3139904	MARIA DA FÉ	SUL/SUDOESTE DE MINAS	14095	0.2036	4
578	3130002	IBITURUNA	OESTE DE MINAS	2989	0.2054	4
579	3150505	PIMENTA	OESTE DE MINAS	8660	0.2089	4
580	3112307	CAPELINHA	JEQUITINHONHA	37784	0.2165	4
581	3138906	MACHACALIS	VALE DO MUCURI	7111	0.2183	4
582	3120839	CUPARAQUE	VALE DO RIO DOCE	4982	0.2207	4
583	3133303	ITAOBIM	JEQUITINHONHA	21062	0.2230	4
584	3151008	PIRANGUINHO	SUL/SUDOESTE DE MINAS	8596	0.2242	4
585	3149952	PERIQUITO	VALE DO RIO DOCE	6810	0.2253	4
586	3117306	CONCEIÇÃO DAS ALAGOAS	TRIÂNGULO MINEIRO/ALTO PARANAÍBA	27893	0.2277	4
587	3122702	DOM SILVÉRIO	ZONA DA MATA	5237	0.2306	4
588	3114501	CARMÓPOLIS DE MINAS	OESTE DE MINAS	19355	0.2312	4
589	3101631	ALFREDO VASCONCELOS	CAMPO DAS VERTENTES	6907	0.2347	4
590	3146602	PAIVA	ZONA DA MATA	1529	0.2388	4
591	3127388	GOIANÁ	ZONA DA MATA	3966	0.2477	4
592	3132206	ITAGUARA	METROPOLITANA DE BELO HORIZONTE	13358	0.2512	4
593	3124203	ESPERA FELIZ	ZONA DA MATA	24951	0.2535	4
594	3120706	CRUZEIRO DA FORTALEZA	TRIÂNGULO MINEIRO/ALTO PARANAÍBA	3626	0.2623	4
595	3113602	CAREAÇU	SUL/SUDOESTE DE MINAS	6757	0.2641	4
596	3102001	ALTEROSA	SUL/SUDOESTE DE MINAS	14466	0.2670	4
597	3115359	CATAS ALTAS	METROPOLITANA DE BELO HORIZONTE	5376	0.2676	4
598	3129202	HELIODORA	SUL/SUDOESTE DE MINAS	6558	0.2694	4
599	3150158	PIEDADE DE CARATINGA	VALE DO RIO DOCE	8566	0.2700	4
600	3168002	TAIOBEIRAS	NORTE DE MINAS	34132	0.2735	4
601	3108008	BOM SUCESSO	OESTE DE MINAS	17603	0.2817	4
602	3122405	DIVISA NOVA	SUL/SUDOESTE DE MINAS	6011	0.2817	4
603	3121308	DESCOBERTO	ZONA DA MATA	5013	0.2852	4
604	3162955	SÃO JOSÉ DA LAPA	METROPOLITANA DE BELO HORIZONTE	23766	0.2864	4
605	3121803	DIONÍSIO	METROPOLITANA DE BELO HORIZONTE	7729	0.2864	4
606	3101409	ALBERTINA	SUL/SUDOESTE DE MINAS	3007	0.2887	4
607	3114303	CARMO DO PARANAÍBA	TRIÂNGULO MINEIRO/ALTO PARANAÍBA	30329	0.2899	4
608	3127107	FRUTAL	TRIÂNGULO MINEIRO/ALTO PARANAÍBA	59496	0.2911	4
609	3140100	MARILAC	VALE DO RIO DOCE	4115	0.2917	4
610	3112406	CAPETINGA	SUL/SUDOESTE DE MINAS	6920	0.2934	4
611	3110509	CAMANDUCAIA	SUL/SUDOESTE DE MINAS	21770	0.2934	4
612	3114006	CARMO DA MATA	OESTE DE MINAS	11476	0.2969	4
613	3127370	GOIABEIRA	VALE DO RIO DOCE	3353	0.2969	4
614	3115102	CÁSSIA	SUL/SUDOESTE DE MINAS	17740	0.2975	4
615	3130507	ILICÍNEA	SUL/SUDOESTE DE MINAS	12375	0.3005	4
616	3129905	IBITIÚRA DE MINAS	SUL/SUDOESTE DE MINAS	3488	0.3016	4
617	3158300	SANTANA DA VARGEM	SUL/SUDOESTE DE MINAS	7100	0.3016	4
618	3131505	IPUIÚNA	SUL/SUDOESTE DE MINAS	10079	0.3022	4
619	3171501	MATHIAS LOBATO	VALE DO RIO DOCE	3203	0.3040	4
620	3114709	CARVALHÓPOLIS	SUL/SUDOESTE DE MINAS	3579	0.3052	4
621	3142601	MONSENHOR PAULO	SUL/SUDOESTE DE MINAS	8688	0.3069	4
622	3160405	SANTO ANTÔNIO DO MONTE	OESTE DE MINAS	28243	0.3069	4
623	3111507	CAMPOS ALTOS	TRIÂNGULO MINEIRO/ALTO PARANAÍBA	15461	0.3187	4
624	3128808	GUIDOVAL	ZONA DA MATA	7078	0.3210	4
625	3168507	TEIXEIRAS	ZONA DA MATA	11661	0.3251	4
626	3163201	SÃO JOSÉ DO ALEGRE	SUL/SUDOESTE DE MINAS	4196	0.3275	4
627	3114105	CARMO DE MINAS	SUL/SUDOESTE DE MINAS	14859	0.3280	4
628	3143203	MONTE SANTO DE MINAS	SUL/SUDOESTE DE MINAS	21524	0.3280	4
629	3128006	GUANHÃES	VALE DO RIO DOCE	34319	0.3310	4
630	3146909	PAPAGAIOS	METROPOLITANA DE BELO HORIZONTE	15674	0.3322	4
631	3132909	ITAMOGI	SUL/SUDOESTE DE MINAS	10192	0.3357	4
632	3128402	GUARANI	ZONA DA MATA	8911	0.3380	4
633	3161809	SÃO GONÇALO DO PARÁ	OESTE DE MINAS	12411	0.3415	4
634	3161502	SÃO GERALDO	ZONA DA MATA	12366	0.3427	4
635	3145851	ORATÓRIOS	ZONA DA MATA	4655	0.3474	4
636	3169208	TOMBOS	ZONA DA MATA	8022	0.3480	4
637	3142205	MIRAÍ	ZONA DA MATA	15014	0.3633	4
638	3120904	CURVELO	CENTRAL MINEIRA	80129	0.3756	4
639	3131208	IPANEMA	VALE DO RIO DOCE	19861	0.3803	4
640	3160108	SANTO ANTÔNIO DO GRAMA	ZONA DA MATA	3911	0.3803	4
641	3117900	CONGONHAL	SUL/SUDOESTE DE MINAS	11950	0.3897	4
642	3139607	MANTENA	VALE DO RIO DOCE	27644	0.3897	4
643	3140555	MATA VERDE	JEQUITINHONHA	8586	0.3914	4
644	3154903	RIO CASCA	ZONA DA MATA	13564	0.3920	4
645	3155702	RIO PIRACICABA	METROPOLITANA DE BELO HORIZONTE	14339	0.3967	4
646	3108404	BOTELHOS	SUL/SUDOESTE DE MINAS	14971	0.3979	4
647	3170578	VARGEM ALEGRE	VALE DO RIO DOCE	6480	0.3985	4
648	3102050	ALTO CAPARAÓ	ZONA DA MATA	5847	0.4002	4
649	3115706	CENTRAL DE MINAS	VALE DO RIO DOCE	7032	0.4096	4
650	3144607	NEPOMUCENO	CAMPO DAS VERTENTES	26769	0.4143	4
651	3140209	MARIPÁ DE MINAS	ZONA DA MATA	2973	0.4161	4
652	3166709	SERRA DOS AIMORÉS	VALE DO MUCURI	8699	0.4178	4
653	3116704	COIMBRA	ZONA DA MATA	7556	0.4202	4
654	3103751	ARAPORÃ	TRIÂNGULO MINEIRO/ALTO PARANAÍBA	6869	0.4214	4
655	3132602	ITAMARATI DE MINAS	ZONA DA MATA	4355	0.4307	4
656	3101805	ALPERCATA	VALE DO RIO DOCE	7424	0.4307	4
657	3164472	SÃO SEBASTIÃO DO ANTA	VALE DO RIO DOCE	6555	0.4366	4
658	3126000	FLORESTAL	METROPOLITANA DE BELO HORIZONTE	7461	0.4366	4
659	3144102	MUZAMBINHO	SUL/SUDOESTE DE MINAS	20569	0.4390	4
660	3148103	PATROCÍNIO	TRIÂNGULO MINEIRO/ALTO PARANAÍBA	90757	0.4419	4
661	3123858	ENTRE FOLHAS	VALE DO RIO DOCE	5370	0.4431	4
662	3137809	LAMBARI	SUL/SUDOESTE DE MINAS	20814	0.4442	4
663	3101904	ALPINÓPOLIS	SUL/SUDOESTE DE MINAS	19853	0.4448	4
664	3113206	CARANDAÍ	CAMPO DAS VERTENTES	25501	0.4460	4
665	3146008	OURO FINO	SUL/SUDOESTE DE MINAS	33639	0.4460	4
666	3156205	ROCHEDO DE MINAS	ZONA DA MATA	2305	0.4501	4
667	3103900	ARAÚJOS	CENTRAL MINEIRA	9273	0.4554	4
668	3144300	NANUQUE	VALE DO MUCURI	40750	0.4560	4
669	3150208	PIEDADE DE PONTE NOVA	ZONA DA MATA	4140	0.4583	4
670	3119955	CÓRREGO FUNDO	OESTE DE MINAS	6337	0.4589	4
671	3147600	PASSA QUATRO	SUL/SUDOESTE DE MINAS	16344	0.4613	4
672	3112604	CAPINÓPOLIS	TRIÂNGULO MINEIRO/ALTO PARANAÍBA	16173	0.4648	4
673	3120409	CRISTIANO OTONI	METROPOLITANA DE BELO HORIZONTE	5150	0.4695	4
674	3168606	TEÓFILO OTONI	VALE DO MUCURI	140592	0.4718	4
675	3159357	SANTA RITA DE MINAS	VALE DO RIO DOCE	7212	0.4748	4
676	3116605	CLÁUDIO	OESTE DE MINAS	28617	0.4748	4
677	3131802	ITABIRINHA	VALE DO RIO DOCE	11512	0.4789	4
678	3120805	CRUZÍLIA	SUL/SUDOESTE DE MINAS	15417	0.4795	4
679	3134400	ITURAMA	TRIÂNGULO MINEIRO/ALTO PARANAÍBA	39263	0.4800	4
680	3142403	MOEMA	CENTRAL MINEIRA	7517	0.4812	4
681	3117801	CONCEIÇÃO DOS OUROS	SUL/SUDOESTE DE MINAS	11638	0.4883	4
682	3102605	ANDRADAS	SUL/SUDOESTE DE MINAS	41077	0.4941	4
683	3143104	MONTE CARMELO	TRIÂNGULO MINEIRO/ALTO PARANAÍBA	47809	0.4976	4
684	3130200	IGARATINGA	OESTE DE MINAS	10860	0.5012	4
685	3160900	SÃO BRÁS DO SUAÇUÍ	METROPOLITANA DE BELO HORIZONTE	3738	0.5018	5
686	3135100	JANAÚBA	NORTE DE MINAS	71648	0.5023	5
687	3143401	MONTE SIÃO	SUL/SUDOESTE DE MINAS	23803	0.5094	5
688	3166907	SERRANIA	SUL/SUDOESTE DE MINAS	7669	0.5141	5
689	3115805	CENTRALINA	TRIÂNGULO MINEIRO/ALTO PARANAÍBA	10350	0.5153	5
690	3159902	SANTO ANTÔNIO DO AMPARO	OESTE DE MINAS	18525	0.5153	5
691	3147402	PARAOPEBA	METROPOLITANA DE BELO HORIZONTE	24540	0.5164	5
692	3123601	ELÓI MENDES	SUL/SUDOESTE DE MINAS	28076	0.5176	5
693	3170503	URUCÂNIA	ZONA DA MATA	10358	0.5199	5
694	3108305	BORDA DA MATA	SUL/SUDOESTE DE MINAS	19412	0.5258	5
695	3162922	SÃO JOAQUIM DE BICAS	METROPOLITANA DE BELO HORIZONTE	31578	0.5282	5
696	3149705	PERDIGÃO	OESTE DE MINAS	11506	0.5288	5
697	3148202	PATROCÍNIO DO MURIAÉ	ZONA DA MATA	5684	0.5288	5
698	3117702	CONCEIÇÃO DO RIO VERDE	SUL/SUDOESTE DE MINAS	13638	0.5293	5
699	3140902	MATIPÓ	ZONA DA MATA	18908	0.5293	5
700	3123700	ENGENHEIRO CALDAS	VALE DO RIO DOCE	11134	0.5340	5
701	3162005	SÃO GONÇALO DO SAPUCAÍ	SUL/SUDOESTE DE MINAS	25449	0.5364	5
702	3147204	PARAGUAÇU	SUL/SUDOESTE DE MINAS	21513	0.5387	5
703	3168804	TIRADENTES	CAMPO DAS VERTENTES	7981	0.5399	5
704	3139805	MAR DE ESPANHA	ZONA DA MATA	12814	0.5399	5
705	3107109	BOA ESPERANÇA	SUL/SUDOESTE DE MINAS	40127	0.5446	5
706	3154804	RIO ACIMA	METROPOLITANA DE BELO HORIZONTE	10312	0.5481	5
707	3151503	PIUMHI	OESTE DE MINAS	34691	0.5505	5
708	3155405	RIO NOVO	ZONA DA MATA	8949	0.5505	5
709	3162609	SÃO JOÃO DO ORIENTE	VALE DO RIO DOCE	7498	0.5540	5
710	3122207	DIVINOLÂNDIA DE MINAS	VALE DO RIO DOCE	7571	0.5563	5
711	3103603	ARANTINA	SUL/SUDOESTE DE MINAS	2795	0.5593	5
712	3104304	AREADO	SUL/SUDOESTE DE MINAS	15070	0.5716	5
713	3111309	CAMPO DO MEIO	SUL/SUDOESTE DE MINAS	11655	0.5728	5
714	3110707	CAMBUQUIRA	SUL/SUDOESTE DE MINAS	12814	0.5751	5
715	3114204	CARMO DO CAJURU	OESTE DE MINAS	22478	0.5786	5
716	3152907	PRATÁPOLIS	SUL/SUDOESTE DE MINAS	8603	0.5827	5
717	3149507	PEQUERI	ZONA DA MATA	3320	0.5857	5
718	3157203	SANTA BÁRBARA	METROPOLITANA DE BELO HORIZONTE	31324	0.5904	5
719	3110905	CAMPANHA	SUL/SUDOESTE DE MINAS	16665	0.5915	5
720	3147303	PARAISÓPOLIS	SUL/SUDOESTE DE MINAS	21083	0.5939	5
721	3109907	CAETANÓPOLIS	METROPOLITANA DE BELO HORIZONTE	11624	0.5980	5
722	3109006	BRUMADINHO	METROPOLITANA DE BELO HORIZONTE	40103	0.5998	5
723	3125002	EWBANK DA CÂMARA	ZONA DA MATA	3913	0.6021	5
724	3154101	RECREIO	ZONA DA MATA	10517	0.6056	5
725	3151305	PIRAÚBA	ZONA DA MATA	10787	0.6056	5
726	3113305	CARANGOLA	ZONA DA MATA	33000	0.6150	5
727	3140001	MARIANA	METROPOLITANA DE BELO HORIZONTE	60724	0.6156	5
728	3139003	MACHADO	SUL/SUDOESTE DE MINAS	42133	0.6174	5
729	3113404	CARATINGA	VALE DO RIO DOCE	92062	0.6185	5
730	3139508	MANHUMIRIM	ZONA DA MATA	22707	0.6203	5
731	3151602	PLANURA	TRIÂNGULO MINEIRO/ALTO PARANAÍBA	12133	0.6221	5
732	3128501	GUARARÁ	ZONA DA MATA	3796	0.6244	5
733	3156304	RODEIRO	ZONA DA MATA	8109	0.6256	5
734	3134905	JACUTINGA	SUL/SUDOESTE DE MINAS	25979	0.6273	5
735	3145604	OLIVEIRA	OESTE DE MINAS	41687	0.6279	5
736	3144706	NOVA ERA	METROPOLITANA DE BELO HORIZONTE	17578	0.6326	5
737	3107406	BOM DESPACHO	CENTRAL MINEIRA	50605	0.6350	5
738	3151404	PITANGUI	METROPOLITANA DE BELO HORIZONTE	27989	0.6356	5
739	3162104	SÃO GOTARDO	TRIÂNGULO MINEIRO/ALTO PARANAÍBA	35469	0.6361	5
740	3169000	TOCANTINS	ZONA DA MATA	16659	0.6408	5
741	3145505	OLÍMPIO NORONHA	SUL/SUDOESTE DE MINAS	2787	0.6420	5
742	3104106	ARCEBURGO	SUL/SUDOESTE DE MINAS	10772	0.6432	5
743	3106309	BELO ORIENTE	VALE DO RIO DOCE	26700	0.6479	5
744	3146107	OURO PRETO	METROPOLITANA DE BELO HORIZONTE	74281	0.6485	5
745	3103504	ARAGUARI	TRIÂNGULO MINEIRO/ALTO PARANAÍBA	117267	0.6526	5
746	3155801	RIO POMBA	ZONA DA MATA	17910	0.6526	5
747	3151107	PIRAPETINGA	ZONA DA MATA	10752	0.6561	5
748	3134202	ITUIUTABA	TRIÂNGULO MINEIRO/ALTO PARANAÍBA	104671	0.6573	5
749	3126109	FORMIGA	OESTE DE MINAS	67683	0.6596	5
750	3139409	MANHUAÇU	ZONA DA MATA	90229	0.6661	5
751	3148004	PATOS DE MINAS	TRIÂNGULO MINEIRO/ALTO PARANAÍBA	152488	0.6690	5
752	3138401	LEOPOLDINA	ZONA DA MATA	52587	0.6843	5
753	3169406	TRÊS PONTAS	SUL/SUDOESTE DE MINAS	56746	0.6913	5
754	3122900	DONA EUSÉBIA	ZONA DA MATA	6572	0.6995	5
755	3172004	VISCONDE DO RIO BRANCO	ZONA DA MATA	42564	0.7007	5
756	3110004	CAETÉ	METROPOLITANA DE BELO HORIZONTE	44718	0.7019	5
757	3133105	ITANHANDU	SUL/SUDOESTE DE MINAS	15331	0.7042	5
758	3110608	CAMBUÍ	SUL/SUDOESTE DE MINAS	29551	0.7124	5
759	3128303	GUARANÉSIA	SUL/SUDOESTE DE MINAS	19021	0.7207	5
760	3158805	SANTANA DO JACARÉ	OESTE DE MINAS	4821	0.7230	5
761	3149903	PERDÕES	OESTE DE MINAS	21390	0.7312	5
762	3159605	SANTA RITA DO SAPUCAÍ	SUL/SUDOESTE DE MINAS	43260	0.7324	5
763	3144359	NAQUE	VALE DO RIO DOCE	6996	0.7347	5
764	3160702	SANTOS DUMONT	ZONA DA MATA	46487	0.7406	5
765	3160801	SÃO BENTO ABADE	SUL/SUDOESTE DE MINAS	5286	0.7441	5
766	3149309	PEDRO LEOPOLDO	METROPOLITANA DE BELO HORIZONTE	64258	0.7465	5
767	3122504	DOM CAVATI	VALE DO RIO DOCE	5072	0.7488	5
768	3150539	PINGO-D'ÁGUA	VALE DO RIO DOCE	4941	0.7600	5
769	3140704	MATEUS LEME	METROPOLITANA DE BELO HORIZONTE	31086	0.7641	5
770	3123007	DORES DE CAMPOS	CAMPO DAS VERTENTES	10153	0.7688	5
771	3122355	DIVISA ALEGRE	NORTE DE MINAS	6786	0.7723	5
772	3105400	BARÃO DE COCAIS	METROPOLITANA DE BELO HORIZONTE	32485	0.7746	5
773	3162500	SÃO JOÃO DEL REI	CAMPO DAS VERTENTES	90082	0.7758	5
774	3130408	IJACI	CAMPO DAS VERTENTES	6550	0.7793	5
775	3169307	TRÊS CORAÇÕES	SUL/SUDOESTE DE MINAS	79482	0.7817	5
776	3124104	ESMERALDAS	METROPOLITANA DE BELO HORIZONTE	70552	0.7823	5
777	3104601	ASTOLFO DUTRA	ZONA DA MATA	14179	0.7846	5
778	3101508	ALÉM PARAÍBA	ZONA DA MATA	35362	0.7864	5
779	3104205	ARCOS	OESTE DE MINAS	40092	0.7899	5
780	3127008	FRONTEIRA	TRIÂNGULO MINEIRO/ALTO PARANAÍBA	18103	0.7899	5
781	3162906	SÃO JOÃO NEPOMUCENO	ZONA DA MATA	26361	0.7946	5
782	3152105	PONTE NOVA	ZONA DA MATA	59742	0.7969	5
783	3154705	RIBEIRÃO VERMELHO	CAMPO DAS VERTENTES	4033	0.7993	5
784	3164704	SÃO SEBASTIÃO DO PARAÍSO	SUL/SUDOESTE DE MINAS	70956	0.8016	5
785	3112505	CAPIM BRANCO	METROPOLITANA DE BELO HORIZONTE	9754	0.8057	5
786	3109600	CACHOEIRA DA PRATA	METROPOLITANA DE BELO HORIZONTE	3603	0.8063	5
787	3145901	OURO BRANCO	METROPOLITANA DE BELO HORIZONTE	39500	0.8075	5
788	3131158	IPABA	VALE DO RIO DOCE	18607	0.8145	5
789	3121258	DELTA	TRIÂNGULO MINEIRO/ALTO PARANAÍBA	10533	0.8181	5
790	3125101	EXTREMA	SUL/SUDOESTE DE MINAS	36225	0.8204	5
791	3131703	ITABIRA	METROPOLITANA DE BELO HORIZONTE	120060	0.8222	5
792	3141108	MATOZINHOS	METROPOLITANA DE BELO HORIZONTE	37820	0.8228	5
793	3105301	BANDEIRA DO SUL	SUL/SUDOESTE DE MINAS	5746	0.8263	5
794	3101607	ALFENAS	SUL/SUDOESTE DE MINAS	79996	0.8322	5
795	3170107	UBERABA	TRIÂNGULO MINEIRO/ALTO PARANAÍBA	333783	0.8333	5
796	3158953	SANTANA DO PARAÍSO	VALE DO RIO DOCE	34663	0.8357	5
797	3147907	PASSOS	SUL/SUDOESTE DE MINAS	114679	0.8380	5
798	3106002	BELA VISTA DE MINAS	METROPOLITANA DE BELO HORIZONTE	10255	0.8380	5
799	3143906	MURIAÉ	ZONA DA MATA	108763	0.8439	5
800	3153608	PRUDENTE DE MORAIS	METROPOLITANA DE BELO HORIZONTE	10733	0.8462	5
801	3105608	BARBACENA	CAMPO DAS VERTENTES	137313	0.8509	5
802	3131901	ITABIRITO	METROPOLITANA DE BELO HORIZONTE	51875	0.8545	5
803	3111200	CAMPO BELO	OESTE DE MINAS	54029	0.8568	5
804	3140803	MATIAS BARBOSA	ZONA DA MATA	14468	0.8650	5
805	3152501	POUSO ALEGRE	SUL/SUDOESTE DE MINAS	150737	0.8650	5
806	3132404	ITAJUBÁ	SUL/SUDOESTE DE MINAS	96869	0.8656	5
807	3106903	BICAS	ZONA DA MATA	14494	0.8674	5
808	3143302	MONTES CLAROS	NORTE DE MINAS	409341	0.8744	5
809	3137601	LAGOA SANTA	METROPOLITANA DE BELO HORIZONTE	64527	0.8762	5
810	3171303	VIÇOSA	ZONA DA MATA	78846	0.8779	5
811	3104007	ARAXÁ	TRIÂNGULO MINEIRO/ALTO PARANAÍBA	106229	0.8803	5
812	3147105	PARÁ DE MINAS	METROPOLITANA DE BELO HORIZONTE	93969	0.8838	5
813	3133808	ITAÚNA	OESTE DE MINAS	93214	0.8838	5
814	3128709	GUAXUPÉ	SUL/SUDOESTE DE MINAS	51917	0.8838	5
815	3127701	GOVERNADOR VALADARES	VALE DO RIO DOCE	279885	0.8885	5
816	3133758	ITAÚ DE MINAS	SUL/SUDOESTE DE MINAS	16108	0.8932	5
817	3115300	CATAGUASES	ZONA DA MATA	75123	0.8955	5
818	3130101	IGARAPÉ	METROPOLITANA DE BELO HORIZONTE	43045	0.8979	5
819	3138203	LAVRAS	CAMPO DAS VERTENTES	103773	0.8991	5
820	3153905	RAPOSOS	METROPOLITANA DE BELO HORIZONTE	16354	0.9002	5
821	3151206	PIRAPORA	NORTE DE MINAS	56428	0.9014	5
822	3137205	LAGOA DA PRATA	CENTRAL MINEIRA	52165	0.9049	5
823	3145208	NOVA SERRANA	OESTE DE MINAS	102693	0.9061	5
824	3140159	MÁRIO CAMPOS	METROPOLITANA DE BELO HORIZONTE	15416	0.9120	5
825	3170206	UBERLÂNDIA	TRIÂNGULO MINEIRO/ALTO PARANAÍBA	691305	0.9131	5
826	3118007	CONGONHAS	METROPOLITANA DE BELO HORIZONTE	54762	0.9190	5
827	3118304	CONSELHEIRO LAFAIETE	METROPOLITANA DE BELO HORIZONTE	128589	0.9225	5
828	3169901	UBÁ	ZONA DA MATA	115552	0.9260	5
829	3105905	BARROSO	CAMPO DAS VERTENTES	20810	0.9284	5
830	3144805	NOVA LIMA	METROPOLITANA DE BELO HORIZONTE	94889	0.9343	5
831	3170701	VARGINHA	SUL/SUDOESTE DE MINAS	135558	0.9354	5
832	3115508	CAXAMBU	SUL/SUDOESTE DE MINAS	21656	0.9390	5
833	3122306	DIVINÓPOLIS	OESTE DE MINAS	238230	0.9401	5
834	3136652	JUATUBA	METROPOLITANA DE BELO HORIZONTE	26946	0.9425	5
835	3151800	POÇOS DE CALDAS	SUL/SUDOESTE DE MINAS	167397	0.9425	5
836	3117876	CONFINS	METROPOLITANA DE BELO HORIZONTE	6730	0.9425	5
837	3167202	SETE LAGOAS	METROPOLITANA DE BELO HORIZONTE	239639	0.9542	5
838	3156700	SABARÁ	METROPOLITANA DE BELO HORIZONTE	136344	0.9554	5
839	3136702	JUIZ DE FORA	ZONA DA MATA	568873	0.9624	5
840	3165537	SARZEDO	METROPOLITANA DE BELO HORIZONTE	32752	0.9683	5
841	3119401	CORONEL FABRICIANO	VALE DO RIO DOCE	109855	0.9683	5
842	3131307	IPATINGA	VALE DO RIO DOCE	263410	0.9789	5
843	3136207	JOÃO MONLEVADE	METROPOLITANA DE BELO HORIZONTE	79910	0.9789	5
844	3106705	BETIM	METROPOLITANA DE BELO HORIZONTE	439340	0.9795	5
845	3168705	TIMÓTEO	VALE DO RIO DOCE	89842	0.9812	5
846	3157807	SANTA LUZIA	METROPOLITANA DE BELO HORIZONTE	219134	0.9824	5
847	3154606	RIBEIRÃO DAS NEVES	METROPOLITANA DE BELO HORIZONTE	334858	0.9830	5
848	3163706	SÃO LOURENÇO	SUL/SUDOESTE DE MINAS	45851	0.9859	5
849	3129806	IBIRITÉ	METROPOLITANA DE BELO HORIZONTE	180204	0.9894	5
850	3118601	CONTAGEM	METROPOLITANA DE BELO HORIZONTE	663855	0.9894	5
851	3171204	VESPASIANO	METROPOLITANA DE BELO HORIZONTE	127601	0.9918	5
852	3157336	SANTA CRUZ DE MINAS	CAMPO DAS VERTENTES	8604	0.9953	5
853	3106200	BELO HORIZONTE	METROPOLITANA DE BELO HORIZONTE	2512070	0.9976	5
Social indicators ranking
Ranking position	Code	City	Mesorregion	Estimated population	Ind MC	Group
1	3145208	NOVA SERRANA	OESTE DE MINAS	102693	-0.8644	1
2	3109600	CACHOEIRA DA PRATA	METROPOLITANA DE BELO HORIZONTE	3603	-0.8630	1
3	3125101	EXTREMA	SUL/SUDOESTE DE MINAS	36225	-0.8597	1
4	3157336	SANTA CRUZ DE MINAS	CAMPO DAS VERTENTES	8604	-0.8456	1
5	3147105	PARÁ DE MINAS	METROPOLITANA DE BELO HORIZONTE	93969	-0.8128	1
6	3104205	ARCOS	OESTE DE MINAS	40092	-0.8075	1
7	3105400	BARÃO DE COCAIS	METROPOLITANA DE BELO HORIZONTE	32485	-0.7961	1
8	3154705	RIBEIRÃO VERMELHO	CAMPO DAS VERTENTES	4033	-0.7914	1
9	3117876	CONFINS	METROPOLITANA DE BELO HORIZONTE	6730	-0.7861	1
10	3141108	MATOZINHOS	METROPOLITANA DE BELO HORIZONTE	37820	-0.7782	1
11	3116605	CLÁUDIO	OESTE DE MINAS	28617	-0.7764	1
12	3162955	SÃO JOSÉ DA LAPA	METROPOLITANA DE BELO HORIZONTE	23766	-0.7664	1
13	3142403	MOEMA	CENTRAL MINEIRA	7517	-0.7456	1
14	3162906	SÃO JOÃO NEPOMUCENO	ZONA DA MATA	26361	-0.7391	1
15	3157807	SANTA LUZIA	METROPOLITANA DE BELO HORIZONTE	219134	-0.7371	1
16	3149705	PERDIGÃO	OESTE DE MINAS	11506	-0.7327	1
17	3154606	RIBEIRÃO DAS NEVES	METROPOLITANA DE BELO HORIZONTE	334858	-0.7142	1
18	3130408	IJACI	CAMPO DAS VERTENTES	6550	-0.7127	1
19	3122306	DIVINÓPOLIS	OESTE DE MINAS	238230	-0.7127	1
20	3165537	SARZEDO	METROPOLITANA DE BELO HORIZONTE	32752	-0.7118	1
21	3117801	CONCEIÇÃO DOS OUROS	SUL/SUDOESTE DE MINAS	11638	-0.7010	1
22	3112505	CAPIM BRANCO	METROPOLITANA DE BELO HORIZONTE	9754	-0.6919	1
23	3156700	SABARÁ	METROPOLITANA DE BELO HORIZONTE	136344	-0.6910	1
24	3129806	IBIRITÉ	METROPOLITANA DE BELO HORIZONTE	180204	-0.6904	1
25	3112802	CAPITÓLIO	SUL/SUDOESTE DE MINAS	8632	-0.6898	1
26	3104007	ARAXÁ	TRIÂNGULO MINEIRO/ALTO PARANAÍBA	106229	-0.6866	1
27	3153608	PRUDENTE DE MORAIS	METROPOLITANA DE BELO HORIZONTE	10733	-0.6851	1
28	3149309	PEDRO LEOPOLDO	METROPOLITANA DE BELO HORIZONTE	64258	-0.6822	1
29	3151008	PIRANGUINHO	SUL/SUDOESTE DE MINAS	8596	-0.6816	1
30	3168705	TIMÓTEO	VALE DO RIO DOCE	89842	-0.6802	1
31	3137205	LAGOA DA PRATA	CENTRAL MINEIRA	52165	-0.6799	1
32	3171204	VESPASIANO	METROPOLITANA DE BELO HORIZONTE	127601	-0.6760	1
33	3106705	BETIM	METROPOLITANA DE BELO HORIZONTE	439340	-0.6722	1
34	3118601	CONTAGEM	METROPOLITANA DE BELO HORIZONTE	663855	-0.6655	1
35	3161809	SÃO GONÇALO DO PARÁ	OESTE DE MINAS	12411	-0.6640	1
36	3131901	ITABIRITO	METROPOLITANA DE BELO HORIZONTE	51875	-0.6637	1
37	3103751	ARAPORÃ	TRIÂNGULO MINEIRO/ALTO PARANAÍBA	6869	-0.6631	1
38	3134905	JACUTINGA	SUL/SUDOESTE DE MINAS	25979	-0.6599	1
39	3130309	IGUATAMA	OESTE DE MINAS	7947	-0.6593	1
40	3133808	ITAÚNA	OESTE DE MINAS	93214	-0.6576	1
41	3136207	JOÃO MONLEVADE	METROPOLITANA DE BELO HORIZONTE	79910	-0.6567	1
42	3114204	CARMO DO CAJURU	OESTE DE MINAS	22478	-0.6552	1
43	3152501	POUSO ALEGRE	SUL/SUDOESTE DE MINAS	150737	-0.6535	1
44	3110608	CAMBUÍ	SUL/SUDOESTE DE MINAS	29551	-0.6529	1
45	3143401	MONTE SIÃO	SUL/SUDOESTE DE MINAS	23803	-0.6526	1
46	3103900	ARAÚJOS	CENTRAL MINEIRA	9273	-0.6505	1
47	3118304	CONSELHEIRO LAFAIETE	METROPOLITANA DE BELO HORIZONTE	128589	-0.6438	1
48	3151602	PLANURA	TRIÂNGULO MINEIRO/ALTO PARANAÍBA	12133	-0.6417	1
49	3151800	POÇOS DE CALDAS	SUL/SUDOESTE DE MINAS	167397	-0.6376	1
50	3110004	CAETÉ	METROPOLITANA DE BELO HORIZONTE	44718	-0.6373	1
51	3103504	ARAGUARI	TRIÂNGULO MINEIRO/ALTO PARANAÍBA	117267	-0.6335	1
52	3104601	ASTOLFO DUTRA	ZONA DA MATA	14179	-0.6332	1
53	3105301	BANDEIRA DO SUL	SUL/SUDOESTE DE MINAS	5746	-0.6247	1
54	3114709	CARVALHÓPOLIS	SUL/SUDOESTE DE MINAS	3579	-0.6232	1
55	3128709	GUAXUPÉ	SUL/SUDOESTE DE MINAS	51917	-0.6203	1
56	3123007	DORES DE CAMPOS	CAMPO DAS VERTENTES	10153	-0.6162	1
57	3170107	UBERABA	TRIÂNGULO MINEIRO/ALTO PARANAÍBA	333783	-0.6130	1
58	3170206	UBERLÂNDIA	TRIÂNGULO MINEIRO/ALTO PARANAÍBA	691305	-0.6124	1
59	3164704	SÃO SEBASTIÃO DO PARAÍSO	SUL/SUDOESTE DE MINAS	70956	-0.6124	1
60	3172202	WENCESLAU BRAZ	SUL/SUDOESTE DE MINAS	2552	-0.6124	1
61	3102605	ANDRADAS	SUL/SUDOESTE DE MINAS	41077	-0.6109	1
62	3115359	CATAS ALTAS	METROPOLITANA DE BELO HORIZONTE	5376	-0.6080	1
63	3157708	SANTA JULIANA	TRIÂNGULO MINEIRO/ALTO PARANAÍBA	14003	-0.6074	1
64	3135308	JAPARAÍBA	CENTRAL MINEIRA	4350	-0.6068	1
65	3119401	CORONEL FABRICIANO	VALE DO RIO DOCE	109855	-0.6045	1
66	3151404	PITANGUI	METROPOLITANA DE BELO HORIZONTE	27989	-0.6045	1
67	3147907	PASSOS	SUL/SUDOESTE DE MINAS	114679	-0.6036	1
68	3106002	BELA VISTA DE MINAS	METROPOLITANA DE BELO HORIZONTE	10255	-0.6024	1
69	3151503	PIUMHI	OESTE DE MINAS	34691	-0.5995	1
70	3118007	CONGONHAS	METROPOLITANA DE BELO HORIZONTE	54762	-0.5986	1
71	3156908	SACRAMENTO	TRIÂNGULO MINEIRO/ALTO PARANAÍBA	26185	-0.5901	1
72	3127909	GRUPIARA	TRIÂNGULO MINEIRO/ALTO PARANAÍBA	1388	-0.5901	1
73	3152907	PRATÁPOLIS	SUL/SUDOESTE DE MINAS	8603	-0.5874	1
74	3139805	MAR DE ESPANHA	ZONA DA MATA	12814	-0.5871	1
75	3144409	NATÉRCIA	SUL/SUDOESTE DE MINAS	4730	-0.5871	1
76	3163706	SÃO LOURENÇO	SUL/SUDOESTE DE MINAS	45851	-0.5827	1
77	3138203	LAVRAS	CAMPO DAS VERTENTES	103773	-0.5827	1
78	3144102	MUZAMBINHO	SUL/SUDOESTE DE MINAS	20569	-0.5816	1
79	3128303	GUARANÉSIA	SUL/SUDOESTE DE MINAS	19021	-0.5804	1
80	3111507	CAMPOS ALTOS	TRIÂNGULO MINEIRO/ALTO PARANAÍBA	15461	-0.5745	1
81	3170701	VARGINHA	SUL/SUDOESTE DE MINAS	135558	-0.5736	1
82	3123403	DORESÓPOLIS	OESTE DE MINAS	1527	-0.5734	1
83	3105905	BARROSO	CAMPO DAS VERTENTES	20810	-0.5731	1
84	3133105	ITANHANDU	SUL/SUDOESTE DE MINAS	15331	-0.5716	1
85	3126109	FORMIGA	OESTE DE MINAS	67683	-0.5675	1
86	3133006	ITAMONTE	SUL/SUDOESTE DE MINAS	15579	-0.5648	1
87	3162203	SÃO JOÃO BATISTA DO GLÓRIA	SUL/SUDOESTE DE MINAS	7453	-0.5634	1
88	3131307	IPATINGA	VALE DO RIO DOCE	263410	-0.5634	1
89	3146503	PAINS	OESTE DE MINAS	8283	-0.5625	1
90	3104304	AREADO	SUL/SUDOESTE DE MINAS	15070	-0.5610	1
91	3147204	PARAGUAÇU	SUL/SUDOESTE DE MINAS	21513	-0.5596	1
92	3144706	NOVA ERA	METROPOLITANA DE BELO HORIZONTE	17578	-0.5575	1
93	3134400	ITURAMA	TRIÂNGULO MINEIRO/ALTO PARANAÍBA	39263	-0.5552	1
94	3129707	IBIRACI	SUL/SUDOESTE DE MINAS	13828	-0.5546	1
95	3170750	VARJÃO DE MINAS	NOROESTE DE MINAS	7036	-0.5499	1
96	3149507	PEQUERI	ZONA DA MATA	3320	-0.5493	1
97	3107406	BOM DESPACHO	CENTRAL MINEIRA	50605	-0.5487	1
98	3145604	OLIVEIRA	OESTE DE MINAS	41687	-0.5481	1
99	3171006	VAZANTE	NOROESTE DE MINAS	20590	-0.5464	1
100	3156205	ROCHEDO DE MINAS	ZONA DA MATA	2305	-0.5461	1
101	3109808	CACHOEIRA DOURADA	TRIÂNGULO MINEIRO/ALTO PARANAÍBA	2692	-0.5414	1
102	3147600	PASSA QUATRO	SUL/SUDOESTE DE MINAS	16344	-0.5381	1
103	3162500	SÃO JOÃO DEL REI	CAMPO DAS VERTENTES	90082	-0.5370	1
104	3101607	ALFENAS	SUL/SUDOESTE DE MINAS	79996	-0.5370	1
105	3109907	CAETANÓPOLIS	METROPOLITANA DE BELO HORIZONTE	11624	-0.5343	1
106	3158953	SANTANA DO PARAÍSO	VALE DO RIO DOCE	34663	-0.5326	1
107	3125002	EWBANK DA CÂMARA	ZONA DA MATA	3913	-0.5314	1
108	3170602	VARGEM BONITA	OESTE DE MINAS	2153	-0.5305	1
109	3167202	SETE LAGOAS	METROPOLITANA DE BELO HORIZONTE	239639	-0.5302	1
110	3122900	DONA EUSÉBIA	ZONA DA MATA	6572	-0.5290	1
111	3115300	CATAGUASES	ZONA DA MATA	75123	-0.5232	1
112	3132404	ITAJUBÁ	SUL/SUDOESTE DE MINAS	96869	-0.5202	1
113	3108305	BORDA DA MATA	SUL/SUDOESTE DE MINAS	19412	-0.5179	1
114	3132602	ITAMARATI DE MINAS	ZONA DA MATA	4355	-0.5173	1
115	3131000	INHAÚMA	METROPOLITANA DE BELO HORIZONTE	6271	-0.5161	1
116	3145901	OURO BRANCO	METROPOLITANA DE BELO HORIZONTE	39500	-0.5155	1
117	3169901	UBÁ	ZONA DA MATA	115552	-0.5155	1
118	3136702	JUIZ DE FORA	ZONA DA MATA	568873	-0.5147	1
119	3146008	OURO FINO	SUL/SUDOESTE DE MINAS	33639	-0.5135	1
120	3162948	SÃO JOSÉ DA BARRA	SUL/SUDOESTE DE MINAS	7426	-0.5076	1
121	3103603	ARANTINA	SUL/SUDOESTE DE MINAS	2795	-0.5056	1
122	3106200	BELO HORIZONTE	METROPOLITANA DE BELO HORIZONTE	2512070	-0.5050	1
123	3153905	RAPOSOS	METROPOLITANA DE BELO HORIZONTE	16354	-0.5047	1
124	3114006	CARMO DA MATA	OESTE DE MINAS	11476	-0.5035	1
125	3157203	SANTA BÁRBARA	METROPOLITANA DE BELO HORIZONTE	31324	-0.5012	1
126	3146107	OURO PRETO	METROPOLITANA DE BELO HORIZONTE	74281	-0.4982	1
127	3118205	CONQUISTA	TRIÂNGULO MINEIRO/ALTO PARANAÍBA	6939	-0.4979	1
128	3144805	NOVA LIMA	METROPOLITANA DE BELO HORIZONTE	94889	-0.4974	1
129	3140159	MÁRIO CAMPOS	METROPOLITANA DE BELO HORIZONTE	15416	-0.4962	1
130	3101508	ALÉM PARAÍBA	ZONA DA MATA	35362	-0.4935	1
131	3130101	IGARAPÉ	METROPOLITANA DE BELO HORIZONTE	43045	-0.4924	1
132	3140803	MATIAS BARBOSA	ZONA DA MATA	14468	-0.4918	1
133	3148004	PATOS DE MINAS	TRIÂNGULO MINEIRO/ALTO PARANAÍBA	152488	-0.4912	1
134	3127107	FRUTAL	TRIÂNGULO MINEIRO/ALTO PARANAÍBA	59496	-0.4900	1
135	3133758	ITAÚ DE MINAS	SUL/SUDOESTE DE MINAS	16108	-0.4871	1
136	3120409	CRISTIANO OTONI	METROPOLITANA DE BELO HORIZONTE	5150	-0.4847	1
137	3111200	CAMPO BELO	OESTE DE MINAS	54029	-0.4812	1
138	3147303	PARAISÓPOLIS	SUL/SUDOESTE DE MINAS	21083	-0.4797	1
139	3137601	LAGOA SANTA	METROPOLITANA DE BELO HORIZONTE	64527	-0.4748	1
140	3114501	CARMÓPOLIS DE MINAS	OESTE DE MINAS	19355	-0.4736	1
141	3131703	ITABIRA	METROPOLITANA DE BELO HORIZONTE	120060	-0.4727	1
142	3169059	TOCOS DO MOJI	SUL/SUDOESTE DE MINAS	4101	-0.4707	1
143	3140001	MARIANA	METROPOLITANA DE BELO HORIZONTE	60724	-0.4692	1
144	3107604	BOM JESUS DA PENHA	SUL/SUDOESTE DE MINAS	4217	-0.4686	1
145	3126307	FORTALEZA DE MINAS	SUL/SUDOESTE DE MINAS	4412	-0.4683	1
146	3104106	ARCEBURGO	SUL/SUDOESTE DE MINAS	10772	-0.4627	1
147	3101904	ALPINÓPOLIS	SUL/SUDOESTE DE MINAS	19853	-0.4627	1
148	3127008	FRONTEIRA	TRIÂNGULO MINEIRO/ALTO PARANAÍBA	18103	-0.4601	1
149	3121209	DELFINÓPOLIS	SUL/SUDOESTE DE MINAS	7114	-0.4601	1
150	3126406	FORTUNA DE MINAS	METROPOLITANA DE BELO HORIZONTE	2947	-0.4577	1
151	3135001	JAGUARAÇU	VALE DO RIO DOCE	3133	-0.4572	1
152	3150505	PIMENTA	OESTE DE MINAS	8660	-0.4566	1
153	3136652	JUATUBA	METROPOLITANA DE BELO HORIZONTE	26946	-0.4551	1
154	3160702	SANTOS DUMONT	ZONA DA MATA	46487	-0.4507	1
155	3139706	MARAVILHAS	METROPOLITANA DE BELO HORIZONTE	7976	-0.4484	1
156	3171303	VIÇOSA	ZONA DA MATA	78846	-0.4407	1
157	3169000	TOCANTINS	ZONA DA MATA	16659	-0.4381	1
158	3143104	MONTE CARMELO	TRIÂNGULO MINEIRO/ALTO PARANAÍBA	47809	-0.4363	1
159	3119906	CÓRREGO DO BOM JESUS	SUL/SUDOESTE DE MINAS	3704	-0.4354	1
160	3117603	CONCEIÇÃO DO PARÁ	OESTE DE MINAS	5507	-0.4346	1
161	3109709	CACHOEIRA DE MINAS	SUL/SUDOESTE DE MINAS	11547	-0.4343	1
162	3130200	IGARATINGA	OESTE DE MINAS	10860	-0.4343	1
163	3151305	PIRAÚBA	ZONA DA MATA	10787	-0.4340	1
164	3143302	MONTES CLAROS	NORTE DE MINAS	409341	-0.4322	1
165	3165404	SAPUCAÍ-MIRIM	SUL/SUDOESTE DE MINAS	6930	-0.4316	1
166	3147402	PARAOPEBA	METROPOLITANA DE BELO HORIZONTE	24540	-0.4310	1
167	3160405	SANTO ANTÔNIO DO MONTE	OESTE DE MINAS	28243	-0.4293	1
168	3148103	PATROCÍNIO	TRIÂNGULO MINEIRO/ALTO PARANAÍBA	90757	-0.4290	1
169	3115805	CENTRALINA	TRIÂNGULO MINEIRO/ALTO PARANAÍBA	10350	-0.4281	1
170	3112406	CAPETINGA	SUL/SUDOESTE DE MINAS	6920	-0.4272	1
171	3138401	LEOPOLDINA	ZONA DA MATA	52587	-0.4266	1
172	3115508	CAXAMBU	SUL/SUDOESTE DE MINAS	21656	-0.4243	2
173	3130002	IBITURUNA	OESTE DE MINAS	2989	-0.4225	2
174	3124500	ESTIVA	SUL/SUDOESTE DE MINAS	11354	-0.4208	2
175	3128501	GUARARÁ	ZONA DA MATA	3796	-0.4181	2
176	3111309	CAMPO DO MEIO	SUL/SUDOESTE DE MINAS	11655	-0.4172	2
177	3122702	DOM SILVÉRIO	ZONA DA MATA	5237	-0.4167	2
178	3132206	ITAGUARA	METROPOLITANA DE BELO HORIZONTE	13358	-0.4164	2
179	3134202	ITUIUTABA	TRIÂNGULO MINEIRO/ALTO PARANAÍBA	104671	-0.4158	2
180	3142601	MONSENHOR PAULO	SUL/SUDOESTE DE MINAS	8688	-0.4117	2
181	3143906	MURIAÉ	ZONA DA MATA	108763	-0.4114	2
182	3134806	JACUÍ	SUL/SUDOESTE DE MINAS	7686	-0.4111	2
183	3154804	RIO ACIMA	METROPOLITANA DE BELO HORIZONTE	10312	-0.4084	2
184	3126000	FLORESTAL	METROPOLITANA DE BELO HORIZONTE	7461	-0.4076	2
185	3127602	GOUVEIA	JEQUITINHONHA	11825	-0.4064	2
186	3105103	BAMBUÍ	OESTE DE MINAS	23829	-0.4061	2
187	3123205	DORES DO INDAIÁ	CENTRAL MINEIRA	13483	-0.4043	2
188	3131158	IPABA	VALE DO RIO DOCE	18607	-0.4032	2
189	3145505	OLÍMPIO NORONHA	SUL/SUDOESTE DE MINAS	2787	-0.4029	2
190	3107109	BOA ESPERANÇA	SUL/SUDOESTE DE MINAS	40127	-0.4026	2
191	3137809	LAMBARI	SUL/SUDOESTE DE MINAS	20814	-0.4023	2
192	3133600	ITAPEVA	SUL/SUDOESTE DE MINAS	9783	-0.3996	2
193	3155405	RIO NOVO	ZONA DA MATA	8949	-0.3996	2
194	3162922	SÃO JOAQUIM DE BICAS	METROPOLITANA DE BELO HORIZONTE	31578	-0.3991	2
195	3109006	BRUMADINHO	METROPOLITANA DE BELO HORIZONTE	40103	-0.3973	2
196	3133709	ITATIAIUÇU	METROPOLITANA DE BELO HORIZONTE	11146	-0.3949	2
197	3105608	BARBACENA	CAMPO DAS VERTENTES	137313	-0.3938	2
198	3151206	PIRAPORA	NORTE DE MINAS	56428	-0.3935	2
199	3106903	BICAS	ZONA DA MATA	14494	-0.3905	2
200	3108404	BOTELHOS	SUL/SUDOESTE DE MINAS	14971	-0.3885	2
201	3162104	SÃO GOTARDO	TRIÂNGULO MINEIRO/ALTO PARANAÍBA	35469	-0.3850	2
202	3163102	SÃO JOSÉ DA VARGINHA	METROPOLITANA DE BELO HORIZONTE	5004	-0.3841	2
203	3158300	SANTANA DA VARGEM	SUL/SUDOESTE DE MINAS	7100	-0.3832	2
204	3113206	CARANDAÍ	CAMPO DAS VERTENTES	25501	-0.3826	2
205	3169356	TRÊS MARIAS	CENTRAL MINEIRA	32356	-0.3826	2
206	3147006	PARACATU	NOROESTE DE MINAS	93158	-0.3823	2
207	3149903	PERDÕES	OESTE DE MINAS	21390	-0.3797	2
208	3127388	GOIANÁ	ZONA DA MATA	3966	-0.3797	2
209	3100708	ÁGUA COMPRIDA	TRIÂNGULO MINEIRO/ALTO PARANAÍBA	1999	-0.3776	2
210	3121308	DESCOBERTO	ZONA DA MATA	5013	-0.3744	2
211	3130606	INCONFIDENTES	SUL/SUDOESTE DE MINAS	7328	-0.3709	2
212	3143203	MONTE SANTO DE MINAS	SUL/SUDOESTE DE MINAS	21524	-0.3703	2
213	3127701	GOVERNADOR VALADARES	VALE DO RIO DOCE	279885	-0.3700	2
214	3140209	MARIPÁ DE MINAS	ZONA DA MATA	2973	-0.3688	2
215	3169307	TRÊS CORAÇÕES	SUL/SUDOESTE DE MINAS	79482	-0.3653	2
216	3167806	SOLEDADE DE MINAS	SUL/SUDOESTE DE MINAS	6151	-0.3647	2
217	3138807	LUZ	CENTRAL MINEIRA	18215	-0.3624	2
218	3129905	IBITIÚRA DE MINAS	SUL/SUDOESTE DE MINAS	3488	-0.3618	2
219	3133402	ITAPAGIPE	TRIÂNGULO MINEIRO/ALTO PARANAÍBA	15243	-0.3612	2
220	3119955	CÓRREGO FUNDO	OESTE DE MINAS	6337	-0.3589	2
221	3151107	PIRAPETINGA	ZONA DA MATA	10752	-0.3556	2
222	3125200	FAMA	SUL/SUDOESTE DE MINAS	2377	-0.3536	2
223	3139904	MARIA DA FÉ	SUL/SUDOESTE DE MINAS	14095	-0.3533	2
224	3152105	PONTE NOVA	ZONA DA MATA	59742	-0.3515	2
225	3158409	SANTANA DE CATAGUASES	ZONA DA MATA	3872	-0.3512	2
226	3159605	SANTA RITA DO SAPUCAÍ	SUL/SUDOESTE DE MINAS	43260	-0.3506	2
227	3168804	TIRADENTES	CAMPO DAS VERTENTES	7981	-0.3495	2
228	3154200	RESENDE COSTA	CAMPO DAS VERTENTES	11500	-0.3489	2
229	3140308	MARLIÉRIA	VALE DO RIO DOCE	4039	-0.3471	2
230	3155702	RIO PIRACICABA	METROPOLITANA DE BELO HORIZONTE	14339	-0.3445	2
231	3129202	HELIODORA	SUL/SUDOESTE DE MINAS	6558	-0.3413	2
232	3103801	ARAPUÁ	TRIÂNGULO MINEIRO/ALTO PARANAÍBA	2834	-0.3363	2
233	3130507	ILICÍNEA	SUL/SUDOESTE DE MINAS	12375	-0.3351	2
234	3169604	TUPACIGUARA	TRIÂNGULO MINEIRO/ALTO PARANAÍBA	25327	-0.3333	2
235	3128105	GUAPÉ	SUL/SUDOESTE DE MINAS	14245	-0.3313	2
236	3101631	ALFREDO VASCONCELOS	CAMPO DAS VERTENTES	6907	-0.3295	2
237	3113602	CAREAÇU	SUL/SUDOESTE DE MINAS	6757	-0.3280	2
238	3122801	DOM VIÇOSO	SUL/SUDOESTE DE MINAS	3001	-0.3266	2
239	3152709	PRADOS	CAMPO DAS VERTENTES	9031	-0.3254	2
240	3149200	PEDRINÓPOLIS	TRIÂNGULO MINEIRO/ALTO PARANAÍBA	3635	-0.3245	2
241	3124104	ESMERALDAS	METROPOLITANA DE BELO HORIZONTE	70552	-0.3242	2
242	3156304	RODEIRO	ZONA DA MATA	8109	-0.3225	2
243	3122504	DOM CAVATI	VALE DO RIO DOCE	5072	-0.3219	2
244	3155801	RIO POMBA	ZONA DA MATA	17910	-0.3216	2
245	3114907	CASA GRANDE	METROPOLITANA DE BELO HORIZONTE	2257	-0.3198	2
246	3172004	VISCONDE DO RIO BRANCO	ZONA DA MATA	42564	-0.3184	2
247	3164407	SÃO SEBASTIÃO DA BELA VISTA	SUL/SUDOESTE DE MINAS	5504	-0.3178	2
248	3127404	GONÇALVES	SUL/SUDOESTE DE MINAS	4350	-0.3134	2
249	3133501	ITAPECERICA	OESTE DE MINAS	21762	-0.3125	2
250	3134301	ITUMIRIM	CAMPO DAS VERTENTES	6023	-0.3122	2
251	3115102	CÁSSIA	SUL/SUDOESTE DE MINAS	17740	-0.3093	2
252	3138708	LUMINÁRIAS	CAMPO DAS VERTENTES	5446	-0.3093	2
253	3106309	BELO ORIENTE	VALE DO RIO DOCE	26700	-0.3081	2
254	3121258	DELTA	TRIÂNGULO MINEIRO/ALTO PARANAÍBA	10533	-0.3060	2
255	3166907	SERRANIA	SUL/SUDOESTE DE MINAS	7669	-0.3049	2
256	3120904	CURVELO	CENTRAL MINEIRA	80129	-0.2975	2
257	3140704	MATEUS LEME	METROPOLITANA DE BELO HORIZONTE	31086	-0.2958	2
258	3167400	SILVIANÓPOLIS	SUL/SUDOESTE DE MINAS	6238	-0.2955	2
259	3118502	CONSOLAÇÃO	SUL/SUDOESTE DE MINAS	1783	-0.2925	2
260	3101409	ALBERTINA	SUL/SUDOESTE DE MINAS	3007	-0.2925	2
261	3116407	CLARAVAL	SUL/SUDOESTE DE MINAS	4843	-0.2893	2
262	3141306	MEDEIROS	OESTE DE MINAS	3802	-0.2876	2
263	3159902	SANTO ANTÔNIO DO AMPARO	OESTE DE MINAS	18525	-0.2867	2
264	3124807	ESTRELA DO SUL	TRIÂNGULO MINEIRO/ALTO PARANAÍBA	7978	-0.2861	2
265	3160801	SÃO BENTO ABADE	SUL/SUDOESTE DE MINAS	5286	-0.2855	2
266	3117306	CONCEIÇÃO DAS ALAGOAS	TRIÂNGULO MINEIRO/ALTO PARANAÍBA	27893	-0.2843	2
267	3139003	MACHADO	SUL/SUDOESTE DE MINAS	42133	-0.2837	2
268	3162005	SÃO GONÇALO DO SAPUCAÍ	SUL/SUDOESTE DE MINAS	25449	-0.2834	2
269	3117900	CONGONHAL	SUL/SUDOESTE DE MINAS	11950	-0.2834	2
270	3165008	SÃO TIAGO	CAMPO DAS VERTENTES	10941	-0.2796	2
271	3110905	CAMPANHA	SUL/SUDOESTE DE MINAS	16665	-0.2793	2
272	3129509	IBIÁ	TRIÂNGULO MINEIRO/ALTO PARANAÍBA	25199	-0.2785	2
273	3151701	POÇO FUNDO	SUL/SUDOESTE DE MINAS	16791	-0.2744	2
274	3122405	DIVISA NOVA	SUL/SUDOESTE DE MINAS	6011	-0.2738	2
275	3169406	TRÊS PONTAS	SUL/SUDOESTE DE MINAS	56746	-0.2717	2
276	3131604	IRAÍ DE MINAS	TRIÂNGULO MINEIRO/ALTO PARANAÍBA	6987	-0.2714	2
277	3131406	IPIAÇU	TRIÂNGULO MINEIRO/ALTO PARANAÍBA	4221	-0.2711	2
278	3149606	PEQUI	METROPOLITANA DE BELO HORIZONTE	4406	-0.2708	2
279	3140506	MARTINHO CAMPOS	CENTRAL MINEIRA	13388	-0.2702	2
280	3166402	SERITINGA	SUL/SUDOESTE DE MINAS	1851	-0.2688	2
281	3114402	CARMO DO RIO CLARO	SUL/SUDOESTE DE MINAS	21225	-0.2682	2
282	3119609	CORONEL PACHECO	ZONA DA MATA	3086	-0.2673	2
283	3103207	ARAÇAÍ	METROPOLITANA DE BELO HORIZONTE	2347	-0.2673	2
284	3165107	SÃO TOMÁS DE AQUINO	SUL/SUDOESTE DE MINAS	7021	-0.2661	2
285	3128808	GUIDOVAL	ZONA DA MATA	7078	-0.2661	2
286	3161205	SÃO FRANCISCO DE PAULA	OESTE DE MINAS	6527	-0.2661	2
287	3165305	SÃO VICENTE DE MINAS	SUL/SUDOESTE DE MINAS	7753	-0.2653	2
288	3132909	ITAMOGI	SUL/SUDOESTE DE MINAS	10192	-0.2582	2
289	3108552	BRASILÂNDIA DE MINAS	NOROESTE DE MINAS	16538	-0.2559	2
290	3159209	SANTA RITA DE CALDAS	SUL/SUDOESTE DE MINAS	8949	-0.2547	2
291	3115607	CEDRO DO ABAETÉ	CENTRAL MINEIRA	1164	-0.2512	2
292	3111903	CANA VERDE	OESTE DE MINAS	5603	-0.2453	2
293	3115904	CHÁCARA	ZONA DA MATA	3154	-0.2450	2
294	3163201	SÃO JOSÉ DO ALEGRE	SUL/SUDOESTE DE MINAS	4196	-0.2432	2
295	3144508	NAZARENO	CAMPO DAS VERTENTES	8608	-0.2397	2
296	3128253	GUARACIAMA	NORTE DE MINAS	4972	-0.2371	2
297	3109501	CABO VERDE	SUL/SUDOESTE DE MINAS	14075	-0.2362	2
298	3148905	PEDRA DO INDAIÁ	OESTE DE MINAS	3972	-0.2359	2
299	3159803	SANTA VITÓRIA	TRIÂNGULO MINEIRO/ALTO PARANAÍBA	19742	-0.2350	2
300	3142205	MIRAÍ	ZONA DA MATA	15014	-0.2344	2
301	3120805	CRUZÍLIA	SUL/SUDOESTE DE MINAS	15417	-0.2315	2
302	3169109	TOLEDO	SUL/SUDOESTE DE MINAS	6258	-0.2312	2
303	3164902	SÃO SEBASTIÃO DO RIO VERDE	SUL/SUDOESTE DE MINAS	2241	-0.2268	2
304	3158805	SANTANA DO JACARÉ	OESTE DE MINAS	4821	-0.2262	2
305	3144359	NAQUE	VALE DO RIO DOCE	6996	-0.2251	2
306	3146602	PAIVA	ZONA DA MATA	1529	-0.2201	2
307	3114303	CARMO DO PARANAÍBA	TRIÂNGULO MINEIRO/ALTO PARANAÍBA	30329	-0.2186	2
308	3121100	DELFIM MOREIRA	SUL/SUDOESTE DE MINAS	8025	-0.2186	2
309	3141900	MINDURI	SUL/SUDOESTE DE MINAS	3894	-0.2183	2
310	3121803	DIONÍSIO	METROPOLITANA DE BELO HORIZONTE	7729	-0.2180	2
311	3143500	MORADA NOVA DE MINAS	CENTRAL MINEIRA	8863	-0.2168	2
312	3165206	SÃO THOMÉ DAS LETRAS	SUL/SUDOESTE DE MINAS	7089	-0.2165	2
313	3110707	CAMBUQUIRA	SUL/SUDOESTE DE MINAS	12814	-0.2142	2
314	3143005	MONTE BELO	SUL/SUDOESTE DE MINAS	13166	-0.2121	2
315	3154101	RECREIO	ZONA DA MATA	10517	-0.2110	2
316	3166600	SERRA DA SAUDADE	CENTRAL MINEIRA	781	-0.2101	2
317	3150703	PIRAJUBA	TRIÂNGULO MINEIRO/ALTO PARANAÍBA	6199	-0.2086	2
318	3114105	CARMO DE MINAS	SUL/SUDOESTE DE MINAS	14859	-0.2051	2
319	3121902	DIVINÉSIA	ZONA DA MATA	3417	-0.2045	2
320	3119708	CORONEL XAVIER CHAVES	CAMPO DAS VERTENTES	3434	-0.2025	2
321	3110509	CAMANDUCAIA	SUL/SUDOESTE DE MINAS	21770	-0.1942	2
322	3130705	INDIANÓPOLIS	TRIÂNGULO MINEIRO/ALTO PARANAÍBA	6891	-0.1922	2
323	3170404	UNAÍ	NOROESTE DE MINAS	84378	-0.1893	2
324	3139409	MANHUAÇU	ZONA DA MATA	90229	-0.1881	2
325	3154408	RESSAQUINHA	CAMPO DAS VERTENTES	4808	-0.1878	2
326	3140407	MARMELÓPOLIS	SUL/SUDOESTE DE MINAS	2755	-0.1849	2
327	3158607	SANTANA DO DESERTO	ZONA DA MATA	3976	-0.1846	2
328	3159704	SANTA ROSA DA SERRA	TRIÂNGULO MINEIRO/ALTO PARANAÍBA	3350	-0.1846	2
329	3165800	SENADOR JOSÉ BENTO	SUL/SUDOESTE DE MINAS	1502	-0.1843	2
330	3123601	ELÓI MENDES	SUL/SUDOESTE DE MINAS	28076	-0.1819	2
331	3102050	ALTO CAPARAÓ	ZONA DA MATA	5847	-0.1805	2
332	3116704	COIMBRA	ZONA DA MATA	7556	-0.1781	2
333	3120508	CRISTINA	SUL/SUDOESTE DE MINAS	10242	-0.1778	2
334	3124401	ESPÍRITO SANTO DO DOURADO	SUL/SUDOESTE DE MINAS	4692	-0.1755	2
335	3104403	ARGIRITA	ZONA DA MATA	2727	-0.1728	2
336	3136603	NOVA UNIÃO	METROPOLITANA DE BELO HORIZONTE	5725	-0.1722	2
337	3113305	CARANGOLA	ZONA DA MATA	33000	-0.1719	2
338	3138302	LEANDRO FERREIRA	CENTRAL MINEIRA	3229	-0.1702	2
339	3123502	DOURADOQUARA	TRIÂNGULO MINEIRO/ALTO PARANAÍBA	1908	-0.1696	2
340	3162302	SÃO JOÃO DA MATA	SUL/SUDOESTE DE MINAS	2749	-0.1667	2
341	3142304	MOEDA	METROPOLITANA DE BELO HORIZONTE	4919	-0.1658	2
342	3115003	CASCALHO RICO	TRIÂNGULO MINEIRO/ALTO PARANAÍBA	3075	-0.1643	2
343	3161908	SÃO GONÇALO DO RIO ABAIXO	METROPOLITANA DE BELO HORIZONTE	10920	-0.1637	3
344	3128907	GUIMARÂNIA	TRIÂNGULO MINEIRO/ALTO PARANAÍBA	8039	-0.1634	3
345	3160900	SÃO BRÁS DO SUAÇUÍ	METROPOLITANA DE BELO HORIZONTE	3738	-0.1623	3
346	3107505	BOM JARDIM DE MINAS	SUL/SUDOESTE DE MINAS	6474	-0.1593	3
347	3155009	RIO DOCE	ZONA DA MATA	2610	-0.1584	3
348	3150901	PIRANGUÇU	SUL/SUDOESTE DE MINAS	5472	-0.1561	3
349	3117207	CONCEIÇÃO DAS PEDRAS	SUL/SUDOESTE DE MINAS	2812	-0.1520	3
350	3105004	BALDIM	METROPOLITANA DE BELO HORIZONTE	7826	-0.1514	3
351	3150208	PIEDADE DE PONTE NOVA	ZONA DA MATA	4140	-0.1511	3
352	3107000	BIQUINHAS	CENTRAL MINEIRA	2515	-0.1491	3
353	3153806	QUELUZITO	METROPOLITANA DE BELO HORIZONTE	1939	-0.1473	3
354	3117108	CONCEIÇÃO DA APARECIDA	SUL/SUDOESTE DE MINAS	10292	-0.1467	3
355	3107901	BOM REPOUSO	SUL/SUDOESTE DE MINAS	10547	-0.1464	3
356	3119302	COROMANDEL	TRIÂNGULO MINEIRO/ALTO PARANAÍBA	27974	-0.1438	3
357	3121605	DIAMANTINA	JEQUITINHONHA	47723	-0.1429	3
358	3164001	SÃO PEDRO DOS FERROS	ZONA DA MATA	7781	-0.1423	3
359	3111101	CAMPINA VERDE	TRIÂNGULO MINEIRO/ALTO PARANAÍBA	19745	-0.1423	3
360	3114600	CARRANCAS	CAMPO DAS VERTENTES	4047	-0.1420	3
361	3139102	MADRE DE DEUS DE MINAS	CAMPO DAS VERTENTES	5098	-0.1408	3
362	3136306	JOÃO PINHEIRO	NOROESTE DE MINAS	47452	-0.1406	3
363	3116902	COMENDADOR GOMES	TRIÂNGULO MINEIRO/ALTO PARANAÍBA	3111	-0.1379	3
364	3153400	PRESIDENTE OLEGÁRIO	NOROESTE DE MINAS	19573	-0.1379	3
365	3120102	COUTO DE MAGALHÃES DE MINAS	JEQUITINHONHA	4410	-0.1353	3
366	3108008	BOM SUCESSO	OESTE DE MINAS	17603	-0.1353	3
367	3112604	CAPINÓPOLIS	TRIÂNGULO MINEIRO/ALTO PARANAÍBA	16173	-0.1329	3
368	3170800	VÁRZEA DA PALMA	NORTE DE MINAS	39493	-0.1317	3
369	3118700	COQUEIRAL	SUL/SUDOESTE DE MINAS	9159	-0.1317	3
370	3107703	BOM JESUS DO AMPARO	METROPOLITANA DE BELO HORIZONTE	6083	-0.1288	3
371	3145802	ONÇA DE PITANGUI	METROPOLITANA DE BELO HORIZONTE	3148	-0.1276	3
372	3103108	ANTÔNIO PRADO DE MINAS	ZONA DA MATA	1598	-0.1273	3
373	3164605	SÃO SEBASTIÃO DO OESTE	OESTE DE MINAS	6775	-0.1259	3
374	3144607	NEPOMUCENO	CAMPO DAS VERTENTES	26769	-0.1259	3
375	3113909	CARMO DA CACHOEIRA	SUL/SUDOESTE DE MINAS	12170	-0.1244	3
376	3153707	QUARTEL GERAL	CENTRAL MINEIRA	3563	-0.1232	3
377	3170503	URUCÂNIA	ZONA DA MATA	10358	-0.1224	3
378	3120706	CRUZEIRO DA FORTALEZA	TRIÂNGULO MINEIRO/ALTO PARANAÍBA	3626	-0.1215	3
379	3148202	PATROCÍNIO DO MURIAÉ	ZONA DA MATA	5684	-0.1209	3
380	3124708	ESTRELA DO INDAIÁ	CENTRAL MINEIRA	3500	-0.1185	3
381	3161502	SÃO GERALDO	ZONA DA MATA	12366	-0.1174	3
382	3156106	RITÁPOLIS	CAMPO DAS VERTENTES	4604	-0.1138	3
383	3147709	PASSA TEMPO	OESTE DE MINAS	8084	-0.1127	3
384	3145000	NOVA PONTE	TRIÂNGULO MINEIRO/ALTO PARANAÍBA	15545	-0.1118	3
385	3145109	NOVA RESENDE	SUL/SUDOESTE DE MINAS	16723	-0.1083	3
386	3111804	CANÁPOLIS	TRIÂNGULO MINEIRO/ALTO PARANAÍBA	12150	-0.1074	3
387	3134509	ITUTINGA	CAMPO DAS VERTENTES	3788	-0.1071	3
388	3149804	PERDIZES	TRIÂNGULO MINEIRO/ALTO PARANAÍBA	16168	-0.1065	3
389	3167905	TABULEIRO	ZONA DA MATA	3750	-0.1039	3
390	3165701	SENADOR FIRMINO	ZONA DA MATA	7812	-0.1004	3
391	3100203	ABAETÉ	CENTRAL MINEIRA	23237	-0.1001	3
392	3167301	SILVEIRÂNIA	ZONA DA MATA	2261	-0.0980	3
393	3143807	MUNHOZ	SUL/SUDOESTE DE MINAS	6029	-0.0980	3
394	3138005	LARANJAL	ZONA DA MATA	6810	-0.0980	3
395	3102001	ALTEROSA	SUL/SUDOESTE DE MINAS	14466	-0.0965	3
396	3111606	CAMPOS GERAIS	SUL/SUDOESTE DE MINAS	28774	-0.0962	3
397	3156403	ROMARIA	TRIÂNGULO MINEIRO/ALTO PARANAÍBA	3533	-0.0948	3
398	3103306	ARACITABA	ZONA DA MATA	2063	-0.0939	3
399	3136900	JURUAIA	SUL/SUDOESTE DE MINAS	10563	-0.0921	3
400	3129400	IBERTIOGA	CAMPO DAS VERTENTES	5021	-0.0910	3
401	3165578	SENADOR AMARAL	SUL/SUDOESTE DE MINAS	5356	-0.0895	3
402	3164308	SÃO ROQUE DE MINAS	OESTE DE MINAS	7051	-0.0854	3
403	3102308	ALVINÓPOLIS	METROPOLITANA DE BELO HORIZONTE	15203	-0.0845	3
404	3144300	NANUQUE	VALE DO MUCURI	40750	-0.0833	3
405	3124906	EUGENÓPOLIS	ZONA DA MATA	11275	-0.0827	3
406	3139508	MANHUMIRIM	ZONA DA MATA	22707	-0.0816	3
407	3160009	SANTO ANTÔNIO DO AVENTUREIRO	ZONA DA MATA	3602	-0.0810	3
408	3119104	CORINTO	CENTRAL MINEIRA	23731	-0.0798	3
409	3131109	INIMUTABA	CENTRAL MINEIRA	7515	-0.0798	3
410	3110301	CALDAS	SUL/SUDOESTE DE MINAS	14480	-0.0778	3
411	3144375	NATALÂNDIA	NOROESTE DE MINAS	3311	-0.0775	3
412	3159308	SANTA RITA DE JACUTINGA	ZONA DA MATA	4884	-0.0751	3
413	3152006	POMPÉU	CENTRAL MINEIRA	31812	-0.0742	3
414	3109105	BUENO BRANDÃO	SUL/SUDOESTE DE MINAS	11001	-0.0731	3
415	3138625	LIMEIRA DO OESTE	TRIÂNGULO MINEIRO/ALTO PARANAÍBA	7536	-0.0728	3
416	3149952	PERIQUITO	VALE DO RIO DOCE	6810	-0.0713	3
417	3146909	PAPAGAIOS	METROPOLITANA DE BELO HORIZONTE	15674	-0.0710	3
418	3116506	CLARO DOS POÇÕES	NORTE DE MINAS	7551	-0.0695	3
419	3113404	CARATINGA	VALE DO RIO DOCE	92062	-0.0678	3
420	3125705	FELIXLÂNDIA	CENTRAL MINEIRA	15336	-0.0578	3
421	3146404	PAINEIRAS	CENTRAL MINEIRA	4486	-0.0578	3
422	3102902	ANTÔNIO CARLOS	CAMPO DAS VERTENTES	11445	-0.0552	3
423	3169208	TOMBOS	ZONA DA MATA	8022	-0.0516	3
424	3138351	LEME DO PRADO	JEQUITINHONHA	4918	-0.0505	3
425	3128402	GUARANI	ZONA DA MATA	8911	-0.0493	3
426	3108909	BRASÓPOLIS	SUL/SUDOESTE DE MINAS	14459	-0.0493	3
427	3138609	LIMA DUARTE	ZONA DA MATA	16698	-0.0484	3
428	3110400	CAMACHO	OESTE DE MINAS	2901	-0.0481	3
429	3152600	POUSO ALTO	SUL/SUDOESTE DE MINAS	5940	-0.0475	3
430	3123908	ENTRE RIOS DE MINAS	METROPOLITANA DE BELO HORIZONTE	15298	-0.0464	3
431	3110103	CAIANA	ZONA DA MATA	5496	-0.0449	3
432	3106101	BELMIRO BRAGA	ZONA DA MATA	3429	-0.0402	3
433	3129004	GUIRICEMA	ZONA DA MATA	8392	-0.0376	3
434	3104908	BAEPENDI	SUL/SUDOESTE DE MINAS	19148	-0.0361	3
435	3155504	RIO PARANAÍBA	TRIÂNGULO MINEIRO/ALTO PARANAÍBA	12313	-0.0349	3
436	3152808	PRATA	TRIÂNGULO MINEIRO/ALTO PARANAÍBA	27856	-0.0343	3
437	3154903	RIO CASCA	ZONA DA MATA	13564	-0.0340	3
438	3137403	LAGOA DOURADA	CAMPO DAS VERTENTES	13009	-0.0337	3
439	3160959	SÃO DOMINGOS DAS DORES	VALE DO RIO DOCE	5644	-0.0332	3
440	3109402	BURITIZEIRO	NORTE DE MINAS	28056	-0.0326	3
441	3160108	SANTO ANTÔNIO DO GRAMA	ZONA DA MATA	3911	-0.0305	3
442	3146701	PALMA	ZONA DA MATA	6616	-0.0302	3
443	3100104	ABADIA DOS DOURADOS	TRIÂNGULO MINEIRO/ALTO PARANAÍBA	6989	-0.0299	3
444	3119005	CORDISLÂNDIA	SUL/SUDOESTE DE MINAS	3538	-0.0264	3
445	3102803	ANDRELÂNDIA	SUL/SUDOESTE DE MINAS	12224	-0.0258	3
446	3145059	NOVA PORTEIRINHA	NORTE DE MINAS	7500	-0.0249	3
447	3141207	MATUTINA	TRIÂNGULO MINEIRO/ALTO PARANAÍBA	3749	-0.0235	3
448	3169802	TURVOLÂNDIA	SUL/SUDOESTE DE MINAS	5040	-0.0235	3
449	3115201	CONCEIÇÃO DA BARRA DE MINAS	CAMPO DAS VERTENTES	3954	-0.0226	3
450	3150109	PIAU	ZONA DA MATA	2748	-0.0194	3
451	3137106	LAGAMAR	NOROESTE DE MINAS	7613	-0.0185	3
452	3111408	CAMPO FLORIDO	TRIÂNGULO MINEIRO/ALTO PARANAÍBA	8151	-0.0182	3
453	3127206	FUNILÂNDIA	METROPOLITANA DE BELO HORIZONTE	4349	-0.0170	3
454	3161700	SÃO GONÇALO DO ABAETÉ	NOROESTE DE MINAS	8389	-0.0153	3
455	3130804	INGAÍ	CAMPO DAS VERTENTES	2767	-0.0144	3
456	3137502	LAGOA FORMOSA	TRIÂNGULO MINEIRO/ALTO PARANAÍBA	18052	-0.0100	3
457	3135100	JANAÚBA	NORTE DE MINAS	71648	-0.0067	3
458	3122470	DOM BOSCO	NOROESTE DE MINAS	3677	-0.0062	3
459	3127354	GLAUCILÂNDIA	NORTE DE MINAS	3150	-0.0035	3
460	3114550	CARNEIRINHO	TRIÂNGULO MINEIRO/ALTO PARANAÍBA	10027	0.0018	3
461	3159100	SANTANA DOS MONTES	METROPOLITANA DE BELO HORIZONTE	3777	0.0032	3
462	3168101	TAPIRA	TRIÂNGULO MINEIRO/ALTO PARANAÍBA	4773	0.0035	3
463	3121001	DATAS	JEQUITINHONHA	5410	0.0050	3
464	3119807	CÓRREGO DANTA	OESTE DE MINAS	3215	0.0053	3
465	3150307	PIEDADE DO RIO GRANDE	CAMPO DAS VERTENTES	4497	0.0070	3
466	3122108	DIVINO DAS LARANJEIRAS	VALE DO RIO DOCE	4979	0.0070	3
467	3107307	BOCAIÚVA	NORTE DE MINAS	49979	0.0091	3
468	3155900	RIO PRETO	ZONA DA MATA	5476	0.0103	3
469	3155306	RIO MANSO	METROPOLITANA DE BELO HORIZONTE	5832	0.0109	3
470	3101300	ALAGOA	SUL/SUDOESTE DE MINAS	2674	0.0138	3
471	3166808	SERRA DO SALITRE	TRIÂNGULO MINEIRO/ALTO PARANAÍBA	11582	0.0170	3
472	3161007	SÃO DOMINGOS DO PRATA	METROPOLITANA DE BELO HORIZONTE	17359	0.0185	3
473	3111002	CAMPESTRE	SUL/SUDOESTE DE MINAS	21055	0.0194	3
474	3145406	OLARIA	ZONA DA MATA	1747	0.0238	3
475	3137536	LAGOA GRANDE	NOROESTE DE MINAS	9532	0.0244	3
476	3150539	PINGO-D'ÁGUA	VALE DO RIO DOCE	4941	0.0261	3
477	3116209	CHIADOR	ZONA DA MATA	2687	0.0329	3
478	3149408	PEDRO TEIXEIRA	ZONA DA MATA	1807	0.0332	3
479	3141009	MATO VERDE	NORTE DE MINAS	12459	0.0361	3
480	3100807	AGUANIL	OESTE DE MINAS	4486	0.0417	3
481	3162575	SÃO JOÃO DO MANTENINHA	VALE DO RIO DOCE	5859	0.0425	3
482	3149101	PEDRALVA	SUL/SUDOESTE DE MINAS	11195	0.0431	3
483	3135407	JECEABA	METROPOLITANA DE BELO HORIZONTE	4912	0.0478	3
484	3162609	SÃO JOÃO DO ORIENTE	VALE DO RIO DOCE	7498	0.0487	3
485	3171402	VIEIRAS	ZONA DA MATA	3608	0.0505	3
486	3163904	SÃO PEDRO DA UNIÃO	SUL/SUDOESTE DE MINAS	4659	0.0522	3
487	3164431	SÃO SEBASTIÃO DA VARGEM ALEGRE	ZONA DA MATA	3007	0.0552	3
488	3110202	CAJURI	ZONA DA MATA	3987	0.0566	3
489	3108206	BONFINÓPOLIS DE MINAS	NOROESTE DE MINAS	5493	0.0572	3
490	3150604	PIRACEMA	OESTE DE MINAS	6409	0.0604	3
491	3142809	MONTE ALEGRE DE MINAS	TRIÂNGULO MINEIRO/ALTO PARANAÍBA	21120	0.0640	3
492	3168200	TAPIRAÍ	OESTE DE MINAS	1875	0.0663	3
493	3112000	CANDEIAS	OESTE DE MINAS	14886	0.0692	3
494	3170438	UNIÃO DE MINAS	TRIÂNGULO MINEIRO/ALTO PARANAÍBA	4304	0.0695	3
495	3106408	BELO VALE	METROPOLITANA DE BELO HORIZONTE	7715	0.0710	3
496	3117702	CONCEIÇÃO DO RIO VERDE	SUL/SUDOESTE DE MINAS	13638	0.0722	3
497	3113107	CARANAÍBA	CAMPO DAS VERTENTES	3183	0.0734	3
498	3120201	CRISTAIS	OESTE DE MINAS	12798	0.0736	3
499	3118908	CORDISBURGO	METROPOLITANA DE BELO HORIZONTE	8890	0.0751	3
500	3168606	TEÓFILO OTONI	VALE DO MUCURI	140592	0.0816	3
501	3145851	ORATÓRIOS	ZONA DA MATA	4655	0.0910	3
502	3135902	JESUÂNIA	SUL/SUDOESTE DE MINAS	4787	0.0936	3
503	3167509	SIMÃO PEREIRA	ZONA DA MATA	2615	0.0954	3
504	3161304	SÃO FRANCISCO DE SALES	TRIÂNGULO MINEIRO/ALTO PARANAÍBA	6238	0.0957	3
505	3104809	AUGUSTO DE LIMA	CENTRAL MINEIRA	4869	0.0962	3
506	3131505	IPUIÚNA	SUL/SUDOESTE DE MINAS	10079	0.0965	3
507	3123809	ENGENHEIRO NAVARRO	NORTE DE MINAS	7242	0.0971	3
508	3166006	SENHORA DE OLIVEIRA	ZONA DA MATA	5786	0.1033	3
509	3122207	DIVINOLÂNDIA DE MINAS	VALE DO RIO DOCE	7571	0.1042	3
510	3142007	MIRABELA	NORTE DE MINAS	13589	0.1048	3
511	3107208	BOCAINA DE MINAS	SUL/SUDOESTE DE MINAS	5090	0.1083	3
512	3172103	VOLTA GRANDE	ZONA DA MATA	5252	0.1097	3
513	3120607	CRUCILÂNDIA	METROPOLITANA DE BELO HORIZONTE	5034	0.1133	3
514	3131208	IPANEMA	VALE DO RIO DOCE	19861	0.1144	4
515	3136801	JURAMENTO	NORTE DE MINAS	4331	0.1165	4
516	3112208	CAPELA NOVA	CAMPO DAS VERTENTES	4653	0.1221	4
517	3128006	GUANHÃES	VALE DO RIO DOCE	34319	0.1276	4
518	3158003	SANTA MARIA DE ITABIRA	METROPOLITANA DE BELO HORIZONTE	10847	0.1329	4
519	3168051	TAPARUBA	VALE DO RIO DOCE	3110	0.1332	4
520	3112059	CANTAGALO	VALE DO RIO DOCE	4525	0.1361	4
521	3109451	CABECEIRA GRANDE	NOROESTE DE MINAS	6949	0.1391	4
522	3140530	MARTINS SOARES	ZONA DA MATA	8417	0.1423	4
523	3159357	SANTA RITA DE MINAS	VALE DO RIO DOCE	7212	0.1464	4
524	3147808	PASSA-VINTE	SUL/SUDOESTE DE MINAS	2039	0.1494	4
525	3101102	AIMORÉS	VALE DO RIO DOCE	25167	0.1505	4
526	3163607	SÃO JOSÉ DO MANTIMENTO	ZONA DA MATA	2791	0.1614	4
527	3125309	FARIA LEMOS	ZONA DA MATA	3241	0.1629	4
528	3168507	TEIXEIRAS	ZONA DA MATA	11661	0.1652	4
529	3168903	TIROS	TRIÂNGULO MINEIRO/ALTO PARANAÍBA	6480	0.1675	4
530	3157302	SANTA BÁRBARA DO TUGÚRIO	CAMPO DAS VERTENTES	4430	0.1687	4
531	3150158	PIEDADE DE CARATINGA	VALE DO RIO DOCE	8566	0.1728	4
532	3153301	PRESIDENTE KUBITSCHEK	JEQUITINHONHA	3002	0.1743	4
533	3124609	ESTRELA DALVA	ZONA DA MATA	2343	0.1752	4
534	3106804	BIAS FORTES	ZONA DA MATA	3379	0.1758	4
535	3138104	LASSANCE	NORTE DE MINAS	6512	0.1816	4
536	3153004	PRATINHA	TRIÂNGULO MINEIRO/ALTO PARANAÍBA	3603	0.1825	4
537	3126901	FREI INOCÊNCIO	VALE DO RIO DOCE	9611	0.1834	4
538	3121407	DESTERRO DE ENTRE RIOS	METROPOLITANA DE BELO HORIZONTE	7243	0.1843	4
539	3143609	MORRO DA GARÇA	CENTRAL MINEIRA	2462	0.1854	4
540	3101201	AIURUOCA	SUL/SUDOESTE DE MINAS	6003	0.1860	4
541	3168002	TAIOBEIRAS	NORTE DE MINAS	34132	0.1890	4
542	3166204	SENHORA DOS REMÉDIOS	CAMPO DAS VERTENTES	10459	0.1904	4
543	3148301	PAULA CÂNDIDO	ZONA DA MATA	9571	0.1910	4
544	3101805	ALPERCATA	VALE DO RIO DOCE	7424	0.1951	4
545	3135050	JAÍBA	NORTE DE MINAS	38909	0.1957	4
546	3168309	TAQUARAÇU DE MINAS	METROPOLITANA DE BELO HORIZONTE	4077	0.2025	4
547	3169703	TURMALINA	JEQUITINHONHA	19964	0.2025	4
548	3171808	VIRGINÓPOLIS	VALE DO RIO DOCE	10510	0.2051	4
549	3135357	JAPONVAR	NORTE DE MINAS	7969	0.2072	4
550	3112109	CAPARAÓ	ZONA DA MATA	5438	0.2072	4
551	3163409	SÃO JOSÉ DO GOIABAL	METROPOLITANA DE BELO HORIZONTE	5420	0.2077	4
552	3139607	MANTENA	VALE DO RIO DOCE	27644	0.2089	4
553	3137304	LAGOA DOS PATOS	NORTE DE MINAS	4102	0.2136	4
554	3170057	UBAPORANGA	VALE DO RIO DOCE	12471	0.2183	4
555	3134608	JABOTICATUBAS	METROPOLITANA DE BELO HORIZONTE	20143	0.2192	4
556	3161403	SÃO FRANCISCO DO GLÓRIA	ZONA DA MATA	4844	0.2195	4
557	3108701	BRÁS PIRES	ZONA DA MATA	4333	0.2224	4
558	3128600	GUARDA-MOR	NOROESTE DE MINAS	6580	0.2239	4
559	3113503	CARBONITA	JEQUITINHONHA	9405	0.2253	4
560	3112703	CAPITÃO ENÉAS	NORTE DE MINAS	15234	0.2256	4
561	3147501	PASSABÉM	METROPOLITANA DE BELO HORIZONTE	1649	0.2268	4
562	3137908	LAMIM	ZONA DA MATA	3391	0.2268	4
563	3124203	ESPERA FELIZ	ZONA DA MATA	24951	0.2283	4
564	3123700	ENGENHEIRO CALDAS	VALE DO RIO DOCE	11134	0.2289	4
565	3105509	BARÃO DE MONTE ALTO	ZONA DA MATA	5397	0.2292	4
566	3125804	FERNANDES TOURINHO	VALE DO RIO DOCE	3431	0.2292	4
567	3171105	VERÍSSIMO	TRIÂNGULO MINEIRO/ALTO PARANAÍBA	3999	0.2318	4
568	3165602	SENADOR CORTES	ZONA DA MATA	2005	0.2339	4
569	3140100	MARILAC	VALE DO RIO DOCE	4115	0.2377	4
570	3163805	SÃO MIGUEL DO ANTA	ZONA DA MATA	6938	0.2383	4
571	3171709	VIRGÍNIA	SUL/SUDOESTE DE MINAS	8674	0.2427	4
572	3165560	SEM-PEIXE	ZONA DA MATA	2633	0.2488	4
573	3169505	TUMIRITINGA	VALE DO RIO DOCE	6732	0.2523	4
574	3125507	SÃO GONÇALO DO RIO PRETO	JEQUITINHONHA	3167	0.2532	4
575	3123858	ENTRE FOLHAS	VALE DO RIO DOCE	5370	0.2547	4
576	3145703	OLIVEIRA FORTES	ZONA DA MATA	2133	0.2556	4
577	3100401	ACAIACA	ZONA DA MATA	3994	0.2556	4
578	3116001	CHALÉ	ZONA DA MATA	5704	0.2556	4
579	3109204	BUENÓPOLIS	CENTRAL MINEIRA	10365	0.2567	4
580	3113800	CARMÉSIA	VALE DO RIO DOCE	2632	0.2600	4
581	3118403	CONSELHEIRO PENA	VALE DO RIO DOCE	22921	0.2641	4
582	3153509	ALTO JEQUITIBÁ	ZONA DA MATA	8317	0.2647	4
583	3120839	CUPARAQUE	VALE DO RIO DOCE	4982	0.2653	4
584	3157252	SANTA BÁRBARA DO LESTE	VALE DO RIO DOCE	8147	0.2676	4
585	3122355	DIVISA ALEGRE	NORTE DE MINAS	6786	0.2688	4
586	3110806	CAMPANÁRIO	VALE DO RIO DOCE	3721	0.2694	4
587	3123528	DURANDÉ	ZONA DA MATA	7841	0.2700	4
588	3157401	SANTA CRUZ DO ESCALVADO	ZONA DA MATA	4758	0.2702	4
589	3140902	MATIPÓ	ZONA DA MATA	18908	0.2708	4
590	3135704	JEQUITIBÁ	METROPOLITANA DE BELO HORIZONTE	5211	0.2720	4
591	3132800	ITAMBÉ DO MATO DENTRO	METROPOLITANA DE BELO HORIZONTE	2081	0.2749	4
592	3156452	ROSÁRIO DA LIMEIRA	ZONA DA MATA	4594	0.2837	4
593	3154309	RESPLENDOR	VALE DO RIO DOCE	17397	0.2849	4
594	3164472	SÃO SEBASTIÃO DO ANTA	VALE DO RIO DOCE	6555	0.2849	4
595	3171071	VEREDINHA	JEQUITINHONHA	5720	0.2902	4
596	3147956	PATIS	NORTE DE MINAS	5972	0.2902	4
597	3127370	GOIABEIRA	VALE DO RIO DOCE	3353	0.2914	4
598	3120003	CÓRREGO NOVO	VALE DO RIO DOCE	2771	0.2928	4
599	3152303	PORTO FIRME	ZONA DA MATA	11279	0.3011	4
600	3109253	BUGRE	VALE DO RIO DOCE	3982	0.3043	4
601	3138658	LONTRA	NORTE DE MINAS	9661	0.3052	4
602	3159001	SANTANA DO RIACHO	METROPOLITANA DE BELO HORIZONTE	4295	0.3052	4
603	3129103	GURINHATÃ	TRIÂNGULO MINEIRO/ALTO PARANAÍBA	5639	0.3069	4
604	3157005	SALINAS	NORTE DE MINAS	41527	0.3075	4
605	3139250	MAMONAS	NORTE DE MINAS	6543	0.3081	4
606	3130051	ICARAÍ DE MINAS	NORTE DE MINAS	11990	0.3090	4
607	3167004	SERRANOS	SUL/SUDOESTE DE MINAS	1963	0.3093	4
608	3132107	ITACARAMBI	NORTE DE MINAS	18153	0.3169	4
609	3136520	JOSÉ GONÇALVES DE MINAS	JEQUITINHONHA	4501	0.3175	4
610	3131802	ITABIRINHA	VALE DO RIO DOCE	11512	0.3201	4
611	3124302	ESPINOSA	NORTE DE MINAS	31617	0.3207	4
612	3138906	MACHACALIS	VALE DO MUCURI	7111	0.3213	4
613	3125408	FELÍCIO DOS SANTOS	JEQUITINHONHA	4753	0.3257	4
614	3145372	NOVORIZONTE	NORTE DE MINAS	5299	0.3269	4
615	3142502	MONJOLOS	CENTRAL MINEIRA	2220	0.3269	4
616	3124005	ERVÁLIA	ZONA DA MATA	18895	0.3289	4
617	3142106	MIRADOURO	ZONA DA MATA	10754	0.3304	4
618	3127305	GALILÉIA	VALE DO RIO DOCE	6817	0.3310	4
619	3142908	MONTE AZUL	NORTE DE MINAS	20854	0.3348	4
620	3153103	PRESIDENTE BERNARDES	ZONA DA MATA	5369	0.3386	4
621	3138500	LIBERDADE	SUL/SUDOESTE DE MINAS	5069	0.3418	4
622	3170578	VARGEM ALEGRE	VALE DO RIO DOCE	6480	0.3427	4
623	3141702	MESQUITA	VALE DO RIO DOCE	5605	0.3442	4
624	3158508	SANTANA DE PIRAPAMA	METROPOLITANA DE BELO HORIZONTE	7642	0.3457	4
625	3166709	SERRA DOS AIMORÉS	VALE DO MUCURI	8699	0.3468	4
626	3149002	PEDRA DOURADA	ZONA DA MATA	2504	0.3506	4
627	3102506	AMPARO DO SERRA	ZONA DA MATA	4713	0.3509	4
628	3115409	CATAS ALTAS DA NORUEGA	METROPOLITANA DE BELO HORIZONTE	3641	0.3515	4
629	3163300	SÃO JOSÉ DO DIVINO	VALE DO RIO DOCE	3860	0.3553	4
630	3108107	BONFIM	METROPOLITANA DE BELO HORIZONTE	6868	0.3589	4
631	3153202	PRESIDENTE JUSCELINO	CENTRAL MINEIRA	3641	0.3630	4
632	3141603	MERCÊS	ZONA DA MATA	10739	0.3677	4
633	3106655	BERIZAL	NORTE DE MINAS	4735	0.3677	4
634	3152131	PONTO CHIQUE	NORTE DE MINAS	4261	0.3726	4
635	3126604	FRANCISCO DUMONT	NORTE DE MINAS	5215	0.3732	4
636	3158102	SANTA MARIA DO SALTO	JEQUITINHONHA	5232	0.3773	4
637	3122454	DIVISÓPOLIS	JEQUITINHONHA	11019	0.3773	4
638	3154002	RAUL SOARES	ZONA DA MATA	23762	0.3785	4
639	3170529	URUCUIA	NORTE DE MINAS	16865	0.3794	4
640	3145455	OLHOS-D'ÁGUA	NORTE DE MINAS	6096	0.3850	4
641	3109303	BURITIS	NOROESTE DE MINAS	24841	0.3870	4
642	3126505	FRANCISCO BADARÓ	JEQUITINHONHA	10332	0.3885	4
643	3151909	POCRANE	VALE DO RIO DOCE	8432	0.3903	4
644	3160603	SANTO HIPÓLITO	CENTRAL MINEIRA	3087	0.3911	4
645	3168408	TARUMIRIM	VALE DO RIO DOCE	14326	0.3917	4
646	3123304	DORES DO TURVO	ZONA DA MATA	4259	0.3923	4
647	3170008	UBAÍ	NORTE DE MINAS	12533	0.3944	4
648	3105707	BARRA LONGA	ZONA DA MATA	5131	0.3949	4
649	3127339	GAMELEIRAS	NORTE DE MINAS	5109	0.3976	4
650	3142254	MIRAVÂNIA	NORTE DE MINAS	4888	0.3985	4
651	3154457	RIACHINHO	NORTE DE MINAS	8136	0.4014	4
652	3135605	JEQUITAÍ	NORTE DE MINAS	7531	0.4032	4
653	3115706	CENTRAL DE MINAS	VALE DO RIO DOCE	7032	0.4049	4
654	3158706	SANTANA DO GARAMBÉU	CAMPO DAS VERTENTES	2458	0.4052	4
655	3100302	ABRE CAMPO	ZONA DA MATA	13454	0.4055	4
656	3129301	IAPU	VALE DO RIO DOCE	11004	0.4061	4
657	3102100	ALTO RIO DOCE	ZONA DA MATA	11000	0.4093	4
658	3121506	DESTERRO DO MELO	CAMPO DAS VERTENTES	2901	0.4102	4
659	3154507	RIACHO DOS MACHADOS	NORTE DE MINAS	9481	0.4105	4
660	3103009	ANTÔNIO DIAS	VALE DO RIO DOCE	9318	0.4126	4
661	3170305	UMBURATIBA	VALE DO MUCURI	2611	0.4149	4
662	3146255	PADRE CARVALHO	NORTE DE MINAS	6378	0.4199	4
663	3137700	LAJINHA	ZONA DA MATA	19923	0.4214	4
664	3150000	PESCADOR	VALE DO RIO DOCE	4252	0.4255	4
665	3162708	SÃO JOÃO DO PARAÍSO	NORTE DE MINAS	23618	0.4272	4
666	3162252	SÃO JOÃO DA LAGOA	NORTE DE MINAS	4915	0.4284	4
667	3133303	ITAOBIM	JEQUITINHONHA	21062	0.4307	4
668	3171501	MATHIAS LOBATO	VALE DO RIO DOCE	3203	0.4331	4
669	3108602	BRASÍLIA DE MINAS	NORTE DE MINAS	32347	0.4337	4
670	3163003	SÃO JOSÉ DA SAFIRA	VALE DO RIO DOCE	4268	0.4381	4
671	3162401	SÃO JOÃO DA PONTE	NORTE DE MINAS	25165	0.4398	4
672	3119500	CORONEL MURTA	JEQUITINHONHA	9222	0.4413	4
673	3165909	SENADOR MODESTINO GONÇALVES	JEQUITINHONHA	4156	0.4434	4
674	3159506	SANTA RITA DO ITUETO	VALE DO RIO DOCE	5489	0.4448	4
675	3135209	JANUÁRIA	NORTE DE MINAS	67742	0.4454	4
676	3115474	CATUTI	NORTE DE MINAS	4986	0.4460	4
677	3148707	PEDRA AZUL	JEQUITINHONHA	24324	0.4466	4
678	3134707	JACINTO	JEQUITINHONHA	12326	0.4481	4
679	3130903	INHAPIM	VALE DO RIO DOCE	24140	0.4510	4
680	3130556	IMBÉ DE MINAS	VALE DO RIO DOCE	6903	0.4516	4
681	3111705	CANAÃ	ZONA DA MATA	4563	0.4542	4
682	3135456	JENIPAPO DE MINAS	JEQUITINHONHA	7692	0.4560	4
683	3117504	CONCEIÇÃO DO MATO DENTRO	METROPOLITANA DE BELO HORIZONTE	17842	0.4563	4
684	3149150	PEDRAS DE MARIA DA CRUZ	NORTE DE MINAS	12107	0.4566	4
685	3167707	SOBRÁLIA	VALE DO RIO DOCE	5553	0.4574	5
686	3152204	PORTEIRINHA	NORTE DE MINAS	37906	0.4595	5
687	3164803	SÃO SEBASTIÃO DO RIO PRETO	METROPOLITANA DE BELO HORIZONTE	1506	0.4607	5
688	3133907	ITAVERAVA	METROPOLITANA DE BELO HORIZONTE	5419	0.4616	5
689	3162807	SÃO JOÃO EVANGELISTA	VALE DO RIO DOCE	15774	0.4621	5
690	3117405	CONCEIÇÃO DE IPANEMA	VALE DO RIO DOCE	4574	0.4624	5
691	3150406	PIEDADE DOS GERAIS	METROPOLITANA DE BELO HORIZONTE	4982	0.4630	5
692	3170651	VARGEM GRANDE DO RIO PARDO	NORTE DE MINAS	5007	0.4633	5
693	3103405	ARAÇUAÍ	JEQUITINHONHA	36708	0.4639	5
694	3114808	CARVALHOS	SUL/SUDOESTE DE MINAS	4478	0.4645	5
695	3112307	CAPELINHA	JEQUITINHONHA	37784	0.4651	5
696	3143708	MORRO DO PILAR	METROPOLITANA DE BELO HORIZONTE	3182	0.4668	5
697	3154150	REDUTO	ZONA DA MATA	7154	0.4689	5
698	3157278	SANTA BÁRBARA DO MONTE VERDE	ZONA DA MATA	3150	0.4695	5
699	3112653	CAPITÃO ANDRADE	VALE DO RIO DOCE	5468	0.4712	5
700	3101706	ALMENARA	JEQUITINHONHA	41896	0.4715	5
701	3108503	BOTUMIRIM	NORTE DE MINAS	6319	0.4777	5
702	3155207	RIO ESPERA	ZONA DA MATA	5474	0.4786	5
703	3133204	ITANHOMI	VALE DO RIO DOCE	12228	0.4809	5
704	3140555	MATA VERDE	JEQUITINHONHA	8586	0.4824	5
705	3164209	SÃO ROMÃO	NORTE DE MINAS	12337	0.4824	5
706	3170479	URUANA DE MINAS	NOROESTE DE MINAS	3264	0.4833	5
707	3132503	ITAMARANDIBA	JEQUITINHONHA	34735	0.4833	5
708	3166303	SERICITA	ZONA DA MATA	7326	0.4836	5
709	3106507	BERILO	JEQUITINHONHA	11932	0.4877	5
710	3161650	SÃO GERALDO DO BAIXIO	VALE DO RIO DOCE	4012	0.4932	5
711	3143450	MONTEZUMA	NORTE DE MINAS	8249	0.4959	5
712	3161056	SÃO FÉLIX DE MINAS	VALE DO RIO DOCE	3369	0.4962	5
713	3101003	ÁGUAS VERMELHAS	NORTE DE MINAS	13539	0.4988	5
714	3126802	FREI GASPAR	VALE DO MUCURI	5880	0.4988	5
715	3158904	SANTANA DO MANHUAÇU	ZONA DA MATA	8674	0.5029	5
716	3104502	ARINOS	NOROESTE DE MINAS	17875	0.5032	5
717	3159407	SANTA RITA DE IBITIPOCA	ZONA DA MATA	3425	0.5041	5
718	3129608	IBIAÍ	NORTE DE MINAS	8395	0.5088	5
719	3144003	MUTUM	VALE DO RIO DOCE	26979	0.5094	5
720	3156601	RUBIM	JEQUITINHONHA	10241	0.5114	5
721	3118809	CORAÇÃO DE JESUS	NORTE DE MINAS	26602	0.5117	5
722	3160504	SANTO ANTÔNIO DO RIO ABAIXO	METROPOLITANA DE BELO HORIZONTE	1765	0.5144	5
723	3165503	SARDOÁ	VALE DO RIO DOCE	6300	0.5153	5
724	3127057	FRONTEIRA DOS VALES	VALE DO MUCURI	4581	0.5188	5
725	3119203	COROACI	VALE DO RIO DOCE	9991	0.5220	5
726	3146750	PALMÓPOLIS	JEQUITINHONHA	5507	0.5264	5
727	3164100	SÃO PEDRO DO SUAÇUÍ	VALE DO RIO DOCE	5246	0.5279	5
728	3171907	VIRGOLÂNDIA	VALE DO RIO DOCE	5380	0.5282	5
729	3116159	CHAPADA GAÚCHA	NORTE DE MINAS	13680	0.5282	5
730	3162559	SÃO JOÃO DO MANHUAÇU	ZONA DA MATA	11559	0.5293	5
731	3111150	CAMPO AZUL	NORTE DE MINAS	3817	0.5320	5
732	3171030	VERDELÂNDIA	NORTE DE MINAS	9355	0.5364	5
733	3132701	ITAMBACURI	VALE DO RIO DOCE	23211	0.5376	5
734	3103702	ARAPONGA	ZONA DA MATA	8439	0.5378	5
735	3157906	SANTA MARGARIDA	ZONA DA MATA	16208	0.5384	5
736	3113701	CARLOS CHAGAS	VALE DO MUCURI	18837	0.5387	5
737	3161106	SÃO FRANCISCO	NORTE DE MINAS	56323	0.5417	5
738	3170909	VARZELÂNDIA	NORTE DE MINAS	19320	0.5422	5
739	3129657	IBIRACATU	NORTE DE MINAS	5400	0.5440	5
740	3123106	DORES DE GUANHÃES	VALE DO RIO DOCE	5169	0.5466	5
741	3157104	SALTO DA DIVISA	JEQUITINHONHA	7009	0.5472	5
742	3156809	SABINÓPOLIS	VALE DO RIO DOCE	15470	0.5475	5
743	3107802	BOM JESUS DO GALHO	VALE DO RIO DOCE	14935	0.5496	5
744	3126703	FRANCISCO SÁ	NORTE DE MINAS	26277	0.5546	5
745	3152402	POTÉ	VALE DO MUCURI	16555	0.5555	5
746	3157500	SANTA EFIGÊNIA DE MINAS	VALE DO RIO DOCE	4409	0.5560	5
747	3134103	ITUETA	VALE DO RIO DOCE	6051	0.5560	5
748	3136504	JORDÂNIA	JEQUITINHONHA	10812	0.5584	5
749	3144904	NOVA MÓDICA	VALE DO RIO DOCE	3600	0.5584	5
750	3100906	ÁGUAS FORMOSAS	VALE DO MUCURI	19207	0.5587	5
751	3125952	FERVEDOURO	ZONA DA MATA	11006	0.5596	5
752	3136579	JOSENÓPOLIS	NORTE DE MINAS	4867	0.5604	5
753	3132008	ITACAMBIRA	NORTE DE MINAS	5385	0.5645	5
754	3136405	JOAQUIM FELÍCIO	CENTRAL MINEIRA	4695	0.5657	5
755	3128204	GUARACIABA	ZONA DA MATA	10324	0.5666	5
756	3141504	MENDES PIMENTEL	VALE DO RIO DOCE	6446	0.5672	5
757	3135506	JEQUERI	ZONA DA MATA	12386	0.5707	5
758	3116308	CIPOTÂNEA	ZONA DA MATA	6787	0.5748	5
759	3167608	SIMONÉSIA	ZONA DA MATA	19633	0.5816	5
760	3127800	GRÃO MOGOL	NORTE DE MINAS	15836	0.5836	5
761	3150802	PIRANGA	ZONA DA MATA	17626	0.5839	5
762	3105202	BANDEIRA	JEQUITINHONHA	4795	0.5839	5
763	3122603	DOM JOAQUIM	METROPOLITANA DE BELO HORIZONTE	4195	0.5842	5
764	3135076	JAMPRUCA	VALE DO RIO DOCE	5404	0.5857	5
765	3158201	SANTA MARIA DO SUAÇUÍ	VALE DO RIO DOCE	14615	0.5968	5
766	3117836	CÔNEGO MARINHO	NORTE DE MINAS	7642	0.6012	5
767	3139300	MANGA	NORTE DE MINAS	18407	0.6042	5
768	3100500	AÇUCENA	VALE DO RIO DOCE	9470	0.6047	5
769	3167103	SERRO	METROPOLITANA DE BELO HORIZONTE	20966	0.6056	5
770	3140605	MATERLÂNDIA	VALE DO RIO DOCE	4459	0.6080	5
771	3166105	SENHORA DO PORTO	VALE DO RIO DOCE	3523	0.6141	5
772	3122009	DIVINO	ZONA DA MATA	19931	0.6144	5
773	3171600	VIRGEM DA LAPA	JEQUITINHONHA	13752	0.6171	5
774	3136108	JOANÉSIA	VALE DO RIO DOCE	4573	0.6182	5
775	3126208	FORMOSO	NOROESTE DE MINAS	9562	0.6235	5
776	3141405	MEDINA	JEQUITINHONHA	20820	0.6238	5
777	3148400	PAULISTAS	VALE DO RIO DOCE	4830	0.6244	5
778	3155108	RIO DO PRADO	JEQUITINHONHA	5150	0.6247	5
779	3118106	CONGONHAS DO NORTE	METROPOLITANA DE BELO HORIZONTE	5045	0.6279	5
780	3112901	CAPUTIRA	ZONA DA MATA	9298	0.6285	5
781	3121704	DIOGO DE VASCONCELOS	METROPOLITANA DE BELO HORIZONTE	3802	0.6359	5
782	3171154	VERMELHO NOVO	ZONA DA MATA	4839	0.6373	5
783	3141801	MINAS NOVAS	JEQUITINHONHA	31484	0.6385	5
784	3116100	CHAPADA DO NORTE	JEQUITINHONHA	15356	0.6426	5
785	3142700	MONTALVÂNIA	NORTE DE MINAS	14877	0.6476	5
786	3148509	PAVÃO	VALE DO MUCURI	8450	0.6493	5
787	3136553	JOSÉ RAYDAN	VALE DO RIO DOCE	4995	0.6502	5
788	3146552	PAI PEDRO	NORTE DE MINAS	6089	0.6523	5
789	3120870	CURRAL DE DENTRO	NORTE DE MINAS	7729	0.6543	5
790	3134004	ITINGA	JEQUITINHONHA	14990	0.6546	5
791	3138674	LUISBURGO	ZONA DA MATA	6266	0.6558	5
792	3136959	JUVENÍLIA	NORTE DE MINAS	5724	0.6564	5
793	3148756	PEDRA BONITA	ZONA DA MATA	7097	0.6605	5
794	3104700	ATALÉIA	VALE DO MUCURI	12868	0.6608	5
795	3160207	SANTO ANTÔNIO DO ITAMBÉ	METROPOLITANA DE BELO HORIZONTE	3838	0.6611	5
796	3138682	LUISLÂNDIA	NORTE DE MINAS	6699	0.6655	5
797	3148806	PEDRA DO ANTA	ZONA DA MATA	3052	0.6670	5
798	3130655	INDAIABIRA	NORTE DE MINAS	7351	0.6690	5
799	3127503	GONZAGA	VALE DO RIO DOCE	6158	0.6719	5
800	3120300	CRISTÁLIA	NORTE DE MINAS	5971	0.6758	5
801	3146206	OURO VERDE DE MINAS	VALE DO MUCURI	5934	0.6802	5
802	3148608	PEÇANHA	VALE DO RIO DOCE	17541	0.6851	5
803	3139201	MALACACHETA	VALE DO MUCURI	18650	0.6863	5
804	3140852	MATIAS CARDOSO	NORTE DE MINAS	11157	0.6998	5
805	3135803	JEQUITINHONHA	JEQUITINHONHA	25391	0.7007	5
806	3116803	COLUNA	VALE DO RIO DOCE	8873	0.7028	5
807	3162658	SÃO JOÃO DO PACUÍ	NORTE DE MINAS	4419	0.7063	5
808	3117009	COMERCINHO	JEQUITINHONHA	6929	0.7098	5
809	3157658	SANTA HELENA DE MINAS	VALE DO MUCURI	6366	0.7101	5
810	3163508	SÃO JOSÉ DO JACURI	VALE DO RIO DOCE	6453	0.7130	5
811	3155603	RIO PARDO DE MINAS	NORTE DE MINAS	30914	0.7139	5
812	3132305	ITAIPÉ	VALE DO MUCURI	12760	0.7148	5
813	3125606	FELISBURGO	JEQUITINHONHA	7457	0.7151	5
814	3157609	SANTA FÉ DE MINAS	NORTE DE MINAS	3846	0.7162	5
815	3102209	ALVARENGA	VALE DO RIO DOCE	3907	0.7174	5
816	3150570	PINTÓPOLIS	NORTE DE MINAS	7507	0.7212	5
817	3100609	ÁGUA BOA	VALE DO RIO DOCE	13735	0.7224	5
818	3161601	SÃO GERALDO DA PIEDADE	VALE DO RIO DOCE	3962	0.7262	5
819	3156502	RUBELITA	NORTE DE MINAS	5995	0.7333	5
820	3104452	ARICANDUVA	JEQUITINHONHA	5231	0.7350	5
821	3157377	SANTA CRUZ DE SALINAS	NORTE DE MINAS	4142	0.7371	5
822	3127073	FRUTA DE LEITE	NORTE DE MINAS	5369	0.7377	5
823	3166956	SERRANÓPOLIS DE MINAS	NORTE DE MINAS	4781	0.7415	5
824	3146305	PADRE PARAÍSO	JEQUITINHONHA	20154	0.7427	5
825	3108800	BRAÚNAS	VALE DO RIO DOCE	4801	0.7653	5
826	3136009	JOAÍMA	JEQUITINHONHA	15432	0.7679	5
827	3145877	ORIZÂNIA	ZONA DA MATA	8018	0.7805	5
828	3125903	FERROS	METROPOLITANA DE BELO HORIZONTE	9820	0.7843	5
829	3144201	NACIP RAYDAN	VALE DO RIO DOCE	3220	0.7878	5
830	3126950	FREI LAGONEGRO	VALE DO RIO DOCE	3478	0.7896	5
831	3144672	NOVA BELÉM	VALE DO RIO DOCE	3190	0.7905	5
832	3126752	FRANCISCÓPOLIS	VALE DO MUCURI	5391	0.7920	5
833	3102852	ANGELÂNDIA	JEQUITINHONHA	8520	0.7972	5
834	3120151	CRISÓLITA	VALE DO MUCURI	6704	0.7975	5
835	3102704	CACHOEIRA DE PAJEÚ	JEQUITINHONHA	9412	0.8131	5
836	3106606	BERTÓPOLIS	VALE DO MUCURI	4604	0.8225	5
837	3160306	SANTO ANTÔNIO DO JACINTO	JEQUITINHONHA	11640	0.8404	5
838	3162450	SÃO JOÃO DAS MISSÕES	NORTE DE MINAS	13014	0.8524	5
839	3144656	NINHEIRA	NORTE DE MINAS	10295	0.8556	5
840	3152170	PONTO DOS VOLANTES	JEQUITINHONHA	12121	0.8574	5
841	3102407	ALVORADA DE MINAS	METROPOLITANA DE BELO HORIZONTE	3606	0.8750	5
842	3113008	CARAÍ	JEQUITINHONHA	23685	0.8826	5
843	3164506	SÃO SEBASTIÃO DO MARANHÃO	VALE DO RIO DOCE	10044	0.8882	5
844	3145307	NOVO CRUZEIRO	JEQUITINHONHA	31331	0.8944	5
845	3166501	SERRA AZUL DE MINAS	METROPOLITANA DE BELO HORIZONTE	4293	0.9014	5
846	3145356	NOVO ORIENTE DE MINAS	VALE DO MUCURI	10755	0.9055	5
847	3115458	CATUJI	VALE DO MUCURI	6311	0.9125	5
848	3156007	RIO VERMELHO	METROPOLITANA DE BELO HORIZONTE	12846	0.9290	5
849	3160454	SANTO ANTÔNIO DO RETIRO	NORTE DE MINAS	7277	0.9384	5
850	3165552	SETUBINHA	VALE DO MUCURI	12258	0.9507	5
851	3108255	BONITO DE MINAS	NORTE DE MINAS	11230	0.9513	5
852	3137007	LADAINHA	VALE DO MUCURI	18111	0.9533	5
853	3143153	MONTE FORMOSO	JEQUITINHONHA	4906	0.9674	5
Economic indicators ranking
Ranking position	Code	City	Mesoregion	Estimated population	Ind MC	Group
1	3162401	SÃO JOÃO DA PONTE	NORTE DE MINAS	25165	-0.9914	5
2	3108255	BONITO DE MINAS	NORTE DE MINAS	11230	-0.9734	5
3	3160454	SANTO ANTÔNIO DO RETIRO	NORTE DE MINAS	7277	-0.9710	5
4	3143153	MONTE FORMOSO	JEQUITINHONHA	4906	-0.9710	5
5	3144656	NINHEIRA	NORTE DE MINAS	10295	-0.9703	5
6	3129657	IBIRACATU	NORTE DE MINAS	5400	-0.9695	5
7	3146404	PAINEIRAS	CENTRAL MINEIRA	4486	-0.9695	5
8	3117801	CONCEIÇÃO DOS OUROS	SUL/SUDOESTE DE MINAS	11638	-0.9616	5
9	3127339	GAMELEIRAS	NORTE DE MINAS	5109	-0.9562	5
10	3120201	CRISTAIS	OESTE DE MINAS	12798	-0.9515	5
11	3139300	MANGA	NORTE DE MINAS	18407	-0.9491	5
12	3142254	MIRAVÂNIA	NORTE DE MINAS	4888	-0.9452	5
13	3165537	SARZEDO	METROPOLITANA DE BELO HORIZONTE	32752	-0.9437	5
14	3166501	SERRA AZUL DE MINAS	METROPOLITANA DE BELO HORIZONTE	4293	-0.9397	5
15	3130051	ICARAÍ DE MINAS	NORTE DE MINAS	11990	-0.9366	5
16	3150539	PINGO-D'ÁGUA	VALE DO RIO DOCE	4941	-0.9343	5
17	3135357	JAPONVAR	NORTE DE MINAS	7969	-0.9339	5
18	3164472	SÃO SEBASTIÃO DO ANTA	VALE DO RIO DOCE	6555	-0.9339	5
19	3112901	CAPUTIRA	ZONA DA MATA	9298	-0.9272	5
20	3115474	CATUTI	NORTE DE MINAS	4986	-0.9210	5
21	3138708	LUMINÁRIAS	CAMPO DAS VERTENTES	5446	-0.9206	5
22	3157658	SANTA HELENA DE MINAS	VALE DO MUCURI	6366	-0.9186	5
23	3169901	UBÁ	ZONA DA MATA	115552	-0.9174	5
24	3147907	PASSOS	SUL/SUDOESTE DE MINAS	114679	-0.9155	5
25	3170800	VÁRZEA DA PALMA	NORTE DE MINAS	39493	-0.9120	5
26	3162609	SÃO JOÃO DO ORIENTE	VALE DO RIO DOCE	7498	-0.9100	5
27	3162302	SÃO JOÃO DA MATA	SUL/SUDOESTE DE MINAS	2749	-0.9100	5
28	3160306	SANTO ANTÔNIO DO JACINTO	JEQUITINHONHA	11640	-0.9092	5
29	3127073	FRUTA DE LEITE	NORTE DE MINAS	5369	-0.9022	5
30	3152131	PONTO CHIQUE	NORTE DE MINAS	4261	-0.8963	5
31	3157377	SANTA CRUZ DE SALINAS	NORTE DE MINAS	4142	-0.8959	5
32	3126505	FRANCISCO BADARÓ	JEQUITINHONHA	10332	-0.8920	5
33	3166956	SERRANÓPOLIS DE MINAS	NORTE DE MINAS	4781	-0.8904	5
34	3130655	INDAIABIRA	NORTE DE MINAS	7351	-0.8834	5
35	3149101	PEDRALVA	SUL/SUDOESTE DE MINAS	11195	-0.8826	5
36	3117009	COMERCINHO	JEQUITINHONHA	6929	-0.8818	5
37	3137007	LADAINHA	VALE DO MUCURI	18111	-0.8783	5
38	3146701	PALMA	ZONA DA MATA	6616	-0.8756	5
39	3138674	LUISBURGO	ZONA DA MATA	6266	-0.8756	5
40	3116308	CIPOTÂNEA	ZONA DA MATA	6787	-0.8724	5
41	3136579	JOSENÓPOLIS	NORTE DE MINAS	4867	-0.8693	5
42	3143450	MONTEZUMA	NORTE DE MINAS	8249	-0.8681	5
43	3111101	CAMPINA VERDE	TRIÂNGULO MINEIRO/ALTO PARANAÍBA	19745	-0.8670	5
44	3160207	SANTO ANTÔNIO DO ITAMBÉ	METROPOLITANA DE BELO HORIZONTE	3838	-0.8646	5
45	3116100	CHAPADA DO NORTE	JEQUITINHONHA	15356	-0.8611	5
46	3148707	PEDRA AZUL	JEQUITINHONHA	24324	-0.8591	5
47	3137106	LAGAMAR	NOROESTE DE MINAS	7613	-0.8584	5
48	3132305	ITAIPÉ	VALE DO MUCURI	12760	-0.8548	5
49	3108503	BOTUMIRIM	NORTE DE MINAS	6319	-0.8529	5
50	3170503	URUCÂNIA	ZONA DA MATA	10358	-0.8509	5
51	3104452	ARICANDUVA	JEQUITINHONHA	5231	-0.8482	5
52	3126950	FREI LAGONEGRO	VALE DO RIO DOCE	3478	-0.8419	5
53	3142700	MONTALVÂNIA	NORTE DE MINAS	14877	-0.8372	5
54	3118700	COQUEIRAL	SUL/SUDOESTE DE MINAS	9159	-0.8349	5
55	3155603	RIO PARDO DE MINAS	NORTE DE MINAS	30914	-0.8302	5
56	3106655	BERIZAL	NORTE DE MINAS	4735	-0.8294	5
57	3106507	BERILO	JEQUITINHONHA	11932	-0.8251	5
58	3136603	NOVA UNIÃO	METROPOLITANA DE BELO HORIZONTE	5725	-0.8247	5
59	3156502	RUBELITA	NORTE DE MINAS	5995	-0.8232	5
60	3125309	FARIA LEMOS	ZONA DA MATA	3241	-0.8232	5
61	3119401	CORONEL FABRICIANO	VALE DO RIO DOCE	109855	-0.8224	5
62	3122405	DIVISA NOVA	SUL/SUDOESTE DE MINAS	6011	-0.8224	5
63	3127057	FRONTEIRA DOS VALES	VALE DO MUCURI	4581	-0.8208	5
64	3152105	PONTE NOVA	ZONA DA MATA	59742	-0.8200	5
65	3156007	RIO VERMELHO	METROPOLITANA DE BELO HORIZONTE	12846	-0.8169	5
66	3155009	RIO DOCE	ZONA DA MATA	2610	-0.8153	5
67	3162203	SÃO JOÃO BATISTA DO GLÓRIA	SUL/SUDOESTE DE MINAS	7453	-0.8126	5
68	3140605	MATERLÂNDIA	VALE DO RIO DOCE	4459	-0.8052	5
69	3171600	VIRGEM DA LAPA	JEQUITINHONHA	13752	-0.8032	5
70	3120839	CUPARAQUE	VALE DO RIO DOCE	4982	-0.8024	5
71	3170602	VARGEM BONITA	OESTE DE MINAS	2153	-0.8005	5
72	3155207	RIO ESPERA	ZONA DA MATA	5474	-0.7934	5
73	3134004	ITINGA	JEQUITINHONHA	14990	-0.7934	5
74	3161106	SÃO FRANCISCO	NORTE DE MINAS	56323	-0.7899	5
75	3102605	ANDRADAS	SUL/SUDOESTE DE MINAS	41077	-0.7832	5
76	3125606	FELISBURGO	JEQUITINHONHA	7457	-0.7832	5
77	3127503	GONZAGA	VALE DO RIO DOCE	6158	-0.7817	5
78	3158102	SANTA MARIA DO SALTO	JEQUITINHONHA	5232	-0.7793	5
79	3145307	NOVO CRUZEIRO	JEQUITINHONHA	31331	-0.7789	5
80	3121605	DIAMANTINA	JEQUITINHONHA	47723	-0.7750	5
81	3106606	BERTÓPOLIS	VALE DO MUCURI	4604	-0.7649	5
82	3102852	ANGELÂNDIA	JEQUITINHONHA	8520	-0.7613	5
83	3142007	MIRABELA	NORTE DE MINAS	13589	-0.7590	5
84	3135456	JENIPAPO DE MINAS	JEQUITINHONHA	7692	-0.7574	5
85	3171006	VAZANTE	NOROESTE DE MINAS	20590	-0.7551	5
86	3139409	MANHUAÇU	ZONA DA MATA	90229	-0.7551	5
87	3146107	OURO PRETO	METROPOLITANA DE BELO HORIZONTE	74281	-0.7535	5
88	3100609	ÁGUA BOA	VALE DO RIO DOCE	13735	-0.7504	5
89	3166204	SENHORA DOS REMÉDIOS	CAMPO DAS VERTENTES	10459	-0.7480	5
90	3120102	COUTO DE MAGALHÃES DE MINAS	JEQUITINHONHA	4410	-0.7465	5
91	3162658	SÃO JOÃO DO PACUÍ	NORTE DE MINAS	4419	-0.7406	5
92	3171105	VERÍSSIMO	TRIÂNGULO MINEIRO/ALTO PARANAÍBA	3999	-0.7402	5
93	3146255	PADRE CARVALHO	NORTE DE MINAS	6378	-0.7402	5
94	3129608	IBIAÍ	NORTE DE MINAS	8395	-0.7398	5
95	3105202	BANDEIRA	JEQUITINHONHA	4795	-0.7371	5
96	3118007	CONGONHAS	METROPOLITANA DE BELO HORIZONTE	54762	-0.7293	5
97	3124203	ESPERA FELIZ	ZONA DA MATA	24951	-0.7265	5
98	3136009	JOAÍMA	JEQUITINHONHA	15432	-0.7230	5
99	3142908	MONTE AZUL	NORTE DE MINAS	20854	-0.7210	5
100	3157609	SANTA FÉ DE MINAS	NORTE DE MINAS	3846	-0.7183	5
101	3134707	JACINTO	JEQUITINHONHA	12326	-0.7073	5
102	3136504	JORDÂNIA	JEQUITINHONHA	10812	-0.7007	5
103	3156601	RUBIM	JEQUITINHONHA	10241	-0.6948	5
104	3145356	NOVO ORIENTE DE MINAS	VALE DO MUCURI	10755	-0.6940	5
105	3125952	FERVEDOURO	ZONA DA MATA	11006	-0.6909	5
106	3166303	SERICITA	ZONA DA MATA	7326	-0.6831	5
107	3130556	IMBÉ DE MINAS	VALE DO RIO DOCE	6903	-0.6811	5
108	3140704	MATEUS LEME	METROPOLITANA DE BELO HORIZONTE	31086	-0.6807	5
109	3157500	SANTA EFIGÊNIA DE MINAS	VALE DO RIO DOCE	4409	-0.6792	5
110	3141801	MINAS NOVAS	JEQUITINHONHA	31484	-0.6776	5
111	3144201	NACIP RAYDAN	VALE DO RIO DOCE	3220	-0.6714	5
112	3163409	SÃO JOSÉ DO GOIABAL	METROPOLITANA DE BELO HORIZONTE	5420	-0.6694	5
113	3145851	ORATÓRIOS	ZONA DA MATA	4655	-0.6674	5
114	3132008	ITACAMBIRA	NORTE DE MINAS	5385	-0.6651	5
115	3140852	MATIAS CARDOSO	NORTE DE MINAS	11157	-0.6635	5
116	3116506	CLARO DOS POÇÕES	NORTE DE MINAS	7551	-0.6627	5
117	3141009	MATO VERDE	NORTE DE MINAS	12459	-0.6557	5
118	3116803	COLUNA	VALE DO RIO DOCE	8873	-0.6557	5
119	3112802	CAPITÓLIO	SUL/SUDOESTE DE MINAS	8632	-0.6553	5
120	3132107	ITACARAMBI	NORTE DE MINAS	18153	-0.6498	5
121	3152303	PORTO FIRME	ZONA DA MATA	11279	-0.6471	5
122	3150703	PIRAJUBA	TRIÂNGULO MINEIRO/ALTO PARANAÍBA	6199	-0.6463	5
123	3136520	JOSÉ GONÇALVES DE MINAS	JEQUITINHONHA	4501	-0.6463	5
124	3136553	JOSÉ RAYDAN	VALE DO RIO DOCE	4995	-0.6412	5
125	3102100	ALTO RIO DOCE	ZONA DA MATA	11000	-0.6377	5
126	3108552	BRASILÂNDIA DE MINAS	NOROESTE DE MINAS	16538	-0.6338	5
127	3152204	PORTEIRINHA	NORTE DE MINAS	37906	-0.6330	5
128	3164431	SÃO SEBASTIÃO DA VARGEM ALEGRE	ZONA DA MATA	3007	-0.6275	5
129	3164001	SÃO PEDRO DOS FERROS	ZONA DA MATA	7781	-0.6275	5
130	3154457	RIACHINHO	NORTE DE MINAS	8136	-0.6252	5
131	3120003	CÓRREGO NOVO	VALE DO RIO DOCE	2771	-0.6228	5
132	3135076	JAMPRUCA	VALE DO RIO DOCE	5404	-0.6166	5
133	3136405	JOAQUIM FELÍCIO	CENTRAL MINEIRA	4695	-0.6131	5
134	3152170	PONTO DOS VOLANTES	JEQUITINHONHA	12121	-0.6103	5
135	3128204	GUARACIABA	ZONA DA MATA	10324	-0.6088	5
136	3135803	JEQUITINHONHA	JEQUITINHONHA	25391	-0.6080	5
137	3158409	SANTANA DE CATAGUASES	ZONA DA MATA	3872	-0.6072	5
138	3171907	VIRGOLÂNDIA	VALE DO RIO DOCE	5380	-0.6056	5
139	3149952	PERIQUITO	VALE DO RIO DOCE	6810	-0.6041	5
140	3165404	SAPUCAÍ-MIRIM	SUL/SUDOESTE DE MINAS	6930	-0.6021	5
141	3138401	LEOPOLDINA	ZONA DA MATA	52587	-0.5998	5
142	3153202	PRESIDENTE JUSCELINO	CENTRAL MINEIRA	3641	-0.5998	5
143	3120904	CURVELO	CENTRAL MINEIRA	80129	-0.5998	5
144	3115458	CATUJI	VALE DO MUCURI	6311	-0.5970	5
145	3137403	LAGOA DOURADA	CAMPO DAS VERTENTES	13009	-0.5962	5
146	3126604	FRANCISCO DUMONT	NORTE DE MINAS	5215	-0.5935	5
147	3125408	FELÍCIO DOS SANTOS	JEQUITINHONHA	4753	-0.5892	5
148	3148301	PAULA CÂNDIDO	ZONA DA MATA	9571	-0.5872	5
149	3148400	PAULISTAS	VALE DO RIO DOCE	4830	-0.5845	5
150	3153004	PRATINHA	TRIÂNGULO MINEIRO/ALTO PARANAÍBA	3603	-0.5837	5
151	3116159	CHAPADA GAÚCHA	NORTE DE MINAS	13680	-0.5822	5
152	3141405	MEDINA	JEQUITINHONHA	20820	-0.5806	5
153	3139250	MAMONAS	NORTE DE MINAS	6543	-0.5798	5
154	3144672	NOVA BELÉM	VALE DO RIO DOCE	3190	-0.5786	5
155	3126802	FREI GASPAR	VALE DO MUCURI	5880	-0.5767	5
156	3115409	CATAS ALTAS DA NORUEGA	METROPOLITANA DE BELO HORIZONTE	3641	-0.5759	5
157	3162955	SÃO JOSÉ DA LAPA	METROPOLITANA DE BELO HORIZONTE	23766	-0.5712	5
158	3126752	FRANCISCÓPOLIS	VALE DO MUCURI	5391	-0.5622	5
159	3135605	JEQUITAÍ	NORTE DE MINAS	7531	-0.5618	5
160	3146206	OURO VERDE DE MINAS	VALE DO MUCURI	5934	-0.5587	5
161	3113008	CARAÍ	JEQUITINHONHA	23685	-0.5587	5
162	3139003	MACHADO	SUL/SUDOESTE DE MINAS	42133	-0.5516	5
163	3161650	SÃO GERALDO DO BAIXIO	VALE DO RIO DOCE	4012	-0.5509	5
164	3120805	CRUZÍLIA	SUL/SUDOESTE DE MINAS	15417	-0.5493	5
165	3112000	CANDEIAS	OESTE DE MINAS	14886	-0.5493	5
166	3104502	ARINOS	NOROESTE DE MINAS	17875	-0.5493	5
167	3133907	ITAVERAVA	METROPOLITANA DE BELO HORIZONTE	5419	-0.5462	5
168	3158201	SANTA MARIA DO SUAÇUÍ	VALE DO RIO DOCE	14615	-0.5450	5
169	3170206	UBERLÂNDIA	TRIÂNGULO MINEIRO/ALTO PARANAÍBA	691305	-0.5430	5
170	3103306	ARACITABA	ZONA DA MATA	2063	-0.5426	5
171	3161056	SÃO FÉLIX DE MINAS	VALE DO RIO DOCE	3369	-0.5399	5
172	3103702	ARAPONGA	ZONA DA MATA	8439	-0.5391	4
173	3157252	SANTA BÁRBARA DO LESTE	VALE DO RIO DOCE	8147	-0.5383	4
174	3112109	CAPARAÓ	ZONA DA MATA	5438	-0.5317	4
175	3164100	SÃO PEDRO DO SUAÇUÍ	VALE DO RIO DOCE	5246	-0.5305	4
176	3119104	CORINTO	CENTRAL MINEIRA	23731	-0.5289	4
177	3123809	ENGENHEIRO NAVARRO	NORTE DE MINAS	7242	-0.5282	4
178	3117207	CONCEIÇÃO DAS PEDRAS	SUL/SUDOESTE DE MINAS	2812	-0.5282	4
179	3104700	ATALÉIA	VALE DO MUCURI	12868	-0.5274	4
180	3106804	BIAS FORTES	ZONA DA MATA	3379	-0.5227	4
181	3131802	ITABIRINHA	VALE DO RIO DOCE	11512	-0.5109	4
182	3161601	SÃO GERALDO DA PIEDADE	VALE DO RIO DOCE	3962	-0.5039	4
183	3165560	SEM-PEIXE	ZONA DA MATA	2633	-0.5035	4
184	3122108	DIVINO DAS LARANJEIRAS	VALE DO RIO DOCE	4979	-0.5004	4
185	3112604	CAPINÓPOLIS	TRIÂNGULO MINEIRO/ALTO PARANAÍBA	16173	-0.4973	4
186	3163508	SÃO JOSÉ DO JACURI	VALE DO RIO DOCE	6453	-0.4965	4
187	3169406	TRÊS PONTAS	SUL/SUDOESTE DE MINAS	56746	-0.4937	4
188	3163201	SÃO JOSÉ DO ALEGRE	SUL/SUDOESTE DE MINAS	4196	-0.4930	4
189	3140506	MARTINHO CAMPOS	CENTRAL MINEIRA	13388	-0.4875	4
190	3166105	SENHORA DO PORTO	VALE DO RIO DOCE	3523	-0.4867	4
191	3167509	SIMÃO PEREIRA	ZONA DA MATA	2615	-0.4867	4
192	3170529	URUCUIA	NORTE DE MINAS	16865	-0.4863	4
193	3170008	UBAÍ	NORTE DE MINAS	12533	-0.4847	4
194	3168002	TAIOBEIRAS	NORTE DE MINAS	34132	-0.4812	4
195	3127354	GLAUCILÂNDIA	NORTE DE MINAS	3150	-0.4804	4
196	3103405	ARAÇUAÍ	JEQUITINHONHA	36708	-0.4785	4
197	3105509	BARÃO DE MONTE ALTO	ZONA DA MATA	5397	-0.4765	4
198	3113701	CARLOS CHAGAS	VALE DO MUCURI	18837	-0.4750	4
199	3141504	MENDES PIMENTEL	VALE DO RIO DOCE	6446	-0.4707	4
200	3126703	FRANCISCO SÁ	NORTE DE MINAS	26277	-0.4691	4
201	3166808	SERRA DO SALITRE	TRIÂNGULO MINEIRO/ALTO PARANAÍBA	11582	-0.4675	4
202	3144375	NATALÂNDIA	NOROESTE DE MINAS	3311	-0.4671	4
203	3121902	DIVINÉSIA	ZONA DA MATA	3417	-0.4656	4
204	3167608	SIMONÉSIA	ZONA DA MATA	19633	-0.4609	4
205	3138005	LARANJAL	ZONA DA MATA	6810	-0.4601	4
206	3151800	POÇOS DE CALDAS	SUL/SUDOESTE DE MINAS	167397	-0.4546	4
207	3135209	JANUÁRIA	NORTE DE MINAS	67742	-0.4523	4
208	3156452	ROSÁRIO DA LIMEIRA	ZONA DA MATA	4594	-0.4468	4
209	3101003	ÁGUAS VERMELHAS	NORTE DE MINAS	13539	-0.4444	4
210	3148509	PAVÃO	VALE DO MUCURI	8450	-0.4405	4
211	3107802	BOM JESUS DO GALHO	VALE DO RIO DOCE	14935	-0.4405	4
212	3150109	PIAU	ZONA DA MATA	2748	-0.4351	4
213	3110004	CAETÉ	METROPOLITANA DE BELO HORIZONTE	44718	-0.4327	4
214	3161403	SÃO FRANCISCO DO GLÓRIA	ZONA DA MATA	4844	-0.4315	4
215	3171402	VIEIRAS	ZONA DA MATA	3608	-0.4296	4
216	3168309	TAQUARAÇU DE MINAS	METROPOLITANA DE BELO HORIZONTE	4077	-0.4288	4
217	3166006	SENHORA DE OLIVEIRA	ZONA DA MATA	5786	-0.4264	4
218	3167103	SERRO	METROPOLITANA DE BELO HORIZONTE	20966	-0.4257	4
219	3102308	ALVINÓPOLIS	METROPOLITANA DE BELO HORIZONTE	15203	-0.4257	4
220	3165578	SENADOR AMARAL	SUL/SUDOESTE DE MINAS	5356	-0.4237	4
221	3149309	PEDRO LEOPOLDO	METROPOLITANA DE BELO HORIZONTE	64258	-0.4217	4
222	3100906	ÁGUAS FORMOSAS	VALE DO MUCURI	19207	-0.4210	4
223	3159308	SANTA RITA DE JACUTINGA	ZONA DA MATA	4884	-0.4178	4
224	3144904	NOVA MÓDICA	VALE DO RIO DOCE	3600	-0.4174	4
225	3160504	SANTO ANTÔNIO DO RIO ABAIXO	METROPOLITANA DE BELO HORIZONTE	1765	-0.4147	4
226	3153103	PRESIDENTE BERNARDES	ZONA DA MATA	5369	-0.4120	4
227	3127370	GOIABEIRA	VALE DO RIO DOCE	3353	-0.4108	4
228	3121407	DESTERRO DE ENTRE RIOS	METROPOLITANA DE BELO HORIZONTE	7243	-0.4108	4
229	3108602	BRASÍLIA DE MINAS	NORTE DE MINAS	32347	-0.4100	4
230	3136900	JURUAIA	SUL/SUDOESTE DE MINAS	10563	-0.4088	4
231	3162559	SÃO JOÃO DO MANHUAÇU	ZONA DA MATA	11559	-0.4084	4
232	3102407	ALVORADA DE MINAS	METROPOLITANA DE BELO HORIZONTE	3606	-0.4022	4
233	3138682	LUISLÂNDIA	NORTE DE MINAS	6699	-0.4022	4
234	3153509	ALTO JEQUITIBÁ	ZONA DA MATA	8317	-0.3951	4
235	3135506	JEQUERI	ZONA DA MATA	12386	-0.3920	4
236	3122009	DIVINO	ZONA DA MATA	19931	-0.3912	4
237	3148905	PEDRA DO INDAIÁ	OESTE DE MINAS	3972	-0.3897	4
238	3160959	SÃO DOMINGOS DAS DORES	VALE DO RIO DOCE	5644	-0.3889	4
239	3112059	CANTAGALO	VALE DO RIO DOCE	4525	-0.3775	4
240	3133204	ITANHOMI	VALE DO RIO DOCE	12228	-0.3771	4
241	3116001	CHALÉ	ZONA DA MATA	5704	-0.3748	4
242	3100401	ACAIACA	ZONA DA MATA	3994	-0.3740	4
243	3115706	CENTRAL DE MINAS	VALE DO RIO DOCE	7032	-0.3678	4
244	3165909	SENADOR MODESTINO GONÇALVES	JEQUITINHONHA	4156	-0.3658	4
245	3115201	CONCEIÇÃO DA BARRA DE MINAS	CAMPO DAS VERTENTES	3954	-0.3646	4
246	3157401	SANTA CRUZ DO ESCALVADO	ZONA DA MATA	4758	-0.3635	4
247	3171303	VIÇOSA	ZONA DA MATA	78846	-0.3611	4
248	3150307	PIEDADE DO RIO GRANDE	CAMPO DAS VERTENTES	4497	-0.3607	4
249	3109204	BUENÓPOLIS	CENTRAL MINEIRA	10365	-0.3509	4
250	3170438	UNIÃO DE MINAS	TRIÂNGULO MINEIRO/ALTO PARANAÍBA	4304	-0.3490	4
251	3132701	ITAMBACURI	VALE DO RIO DOCE	23211	-0.3455	4
252	3167905	TABULEIRO	ZONA DA MATA	3750	-0.3443	4
253	3110707	CAMBUQUIRA	SUL/SUDOESTE DE MINAS	12814	-0.3443	4
254	3143708	MORRO DO PILAR	METROPOLITANA DE BELO HORIZONTE	3182	-0.3419	4
255	3128253	GUARACIAMA	NORTE DE MINAS	4972	-0.3384	4
256	3126208	FORMOSO	NOROESTE DE MINAS	9562	-0.3365	4
257	3160603	SANTO HIPÓLITO	CENTRAL MINEIRA	3087	-0.3333	4
258	3171030	VERDELÂNDIA	NORTE DE MINAS	9355	-0.3325	4
259	3148608	PEÇANHA	VALE DO RIO DOCE	17541	-0.3325	4
260	3122306	DIVINÓPOLIS	OESTE DE MINAS	238230	-0.3282	4
261	3107901	BOM REPOUSO	SUL/SUDOESTE DE MINAS	10547	-0.3232	4
262	3148202	PATROCÍNIO DO MURIAÉ	ZONA DA MATA	5684	-0.3192	4
263	3126901	FREI INOCÊNCIO	VALE DO RIO DOCE	9611	-0.3185	4
264	3123502	DOURADOQUARA	TRIÂNGULO MINEIRO/ALTO PARANAÍBA	1908	-0.3181	4
265	3145059	NOVA PORTEIRINHA	NORTE DE MINAS	7500	-0.3181	4
266	3159704	SANTA ROSA DA SERRA	TRIÂNGULO MINEIRO/ALTO PARANAÍBA	3350	-0.3161	4
267	3140159	MÁRIO CAMPOS	METROPOLITANA DE BELO HORIZONTE	15416	-0.3122	4
268	3163706	SÃO LOURENÇO	SUL/SUDOESTE DE MINAS	45851	-0.2993	4
269	3164704	SÃO SEBASTIÃO DO PARAÍSO	SUL/SUDOESTE DE MINAS	70956	-0.2989	4
270	3132503	ITAMARANDIBA	JEQUITINHONHA	34735	-0.2969	4
271	3127800	GRÃO MOGOL	NORTE DE MINAS	15836	-0.2962	4
272	3127602	GOUVEIA	JEQUITINHONHA	11825	-0.2958	4
273	3133303	ITAOBIM	JEQUITINHONHA	21062	-0.2923	4
274	3156809	SABINÓPOLIS	VALE DO RIO DOCE	15470	-0.2907	4
275	3142106	MIRADOURO	ZONA DA MATA	10754	-0.2903	4
276	3130903	INHAPIM	VALE DO RIO DOCE	24140	-0.2899	4
277	3158706	SANTANA DO GARAMBÉU	CAMPO DAS VERTENTES	2458	-0.2887	4
278	3132800	ITAMBÉ DO MATO DENTRO	METROPOLITANA DE BELO HORIZONTE	2081	-0.2856	4
279	3111606	CAMPOS GERAIS	SUL/SUDOESTE DE MINAS	28774	-0.2770	4
280	3144003	MUTUM	VALE DO RIO DOCE	26979	-0.2746	4
281	3131109	INIMUTABA	CENTRAL MINEIRA	7515	-0.2746	4
282	3163300	SÃO JOSÉ DO DIVINO	VALE DO RIO DOCE	3860	-0.2743	4
283	3102050	ALTO CAPARAÓ	ZONA DA MATA	5847	-0.2739	4
284	3162708	SÃO JOÃO DO PARAÍSO	NORTE DE MINAS	23618	-0.2692	4
285	3123601	ELÓI MENDES	SUL/SUDOESTE DE MINAS	28076	-0.2629	4
286	3122504	DOM CAVATI	VALE DO RIO DOCE	5072	-0.2617	4
287	3169000	TOCANTINS	ZONA DA MATA	16659	-0.2606	4
288	3107208	BOCAINA DE MINAS	SUL/SUDOESTE DE MINAS	5090	-0.2578	4
[truncated: 3,985 more rows]
